# Supplementary material for: LAPTM4B counteracts ferroptosis via suppressing the ubiquitin-proteasome degradation of SLC7A11 in non-small cell lung cancer
Source: Cell Death Dis. 2024 Jun 20;15(6):436. doi: 10.1038/s41419-024-06836-x (PMC11190201; doi:10.1038/s41419-024-06836-x)
Supplement: Supplementary file 2 — Supplementary Table S1 [file 41419_2024_6836_MOESM2_ESM.xlsx]

## Sheet: A549 vs A549 KO
MetaboName	Alignment ID	KEGGID	HMDBID	FC	P.value	FDR	VIP	PLSDA_VIP	Log2FC	-lg(p value)	KEGGSuperClass	KEGGClass	KEGGSubClass	SumIntensity
Glutathione (Reduced)	P6607		---	1.90066	0.00238825	0.0336919	1.78345	1.72399	0.926502	2.62192	---	---	---	339598661973
Indoline	P1176		HMDB0253472	0.785093	0.0170045	0.117762	1.4908	1.48828	-0.349065	1.76944	---	---	---	132774753217
Tyrosine	P2971	C01536	HMDB0000158	0.831313	0.0219737	0.136766	1.43179	1.45216	-0.266536	1.6581	---	---	---	111404096496
Hypotaurine	P874	C00519	HMDB0000965	1.44858	0.0291234	0.162023	1.40503	1.41736	0.534638	1.53576	---	---	---	103754198460
UDP-N-acetyl-alpha-D-glucosamine	N10630	C00043	HMDB0304526	0.641704	0.00755084	0.0710413	1.57741	1.58584	-0.640021	2.122	---	---	---	85063408349
Tryptophan	P3649	C00806	HMDB0013609	0.794311	0.0345173	0.178562	1.36578	1.36424	-0.332224	1.46196	---	---	---	51798133706
Deethylatrazine	P3146	C06559	HMDB0033249	0.778757	0.0119728	0.0953865	1.55857	1.54824	-0.360756	1.9218	---	---	---	46509895440
Salicin	P6644	C01451	HMDB0003546	1.94237	0.00175657	0.0277343	1.81162	1.75207	0.957817	2.75534	---	---	---	36644051478
Methionine	P2037	C01733	HMDB0033951	0.688447	0.00197713	0.0298323	1.75138	1.74653	-0.538583	2.70396	---	---	---	35132555826
2-Phenylacetamide	P1624	C02505	HMDB0010715	0.832622	0.0417997	0.200861	1.31391	1.33821	-0.264266	1.37883	---	---	---	23185221950
N,N-Dimethylaniline	P1214	C02846	HMDB0001020	1.6609	0.00874872	0.0778082	1.61176	1.57872	0.731963	2.05806	---	---	---	2.17426e+10
Creatine	P1494	C00300	HMDB0000064	3.9036	2.19983e-05	0.00134407	2.04221	1.99568	1.9648	4.65761	---	---	---	1.94554e+10
Terbumeton	P4261	C18768	---	0.541463	0.0225997	0.139011	1.51672	1.43366	-0.885066	1.6459	Pesticides	Herbicides	Triazine herbicides	1.65989e+10
Glutathione	P7185	C00051	HMDB0000125	1.98691	0.000510594	0.0124611	1.90489	1.84981	0.990527	3.29192	Vitamins and cofactors	Cofactors	Coenzymes	1.43964e+10
Dimethenamide ESA	N5291		---	1.83864	0.0124778	0.0942037	1.56284	1.51188	0.878642	1.90386	---	---	---	1.31493e+10
S-D-Lactoylglutathione	P8504	C03451	HMDB0001066	0.143945	0.00139814	0.0239965	1.83082	1.77433	-2.79641	2.85445	---	---	---	1.29883e+10
(R)-4-Aminoisoxazolidin-3-One	P709		---	0.797433	0.0264349	0.152899	1.40916	1.4143	-0.326564	1.57782	---	---	---	1.19695e+10
Benzoic Acid	P1238	C00180	HMDB0001870	0.861958	0.0288672	0.161031	1.39074	1.40328	-0.214311	1.53959	---	---	---	1.05759e+10
Dodecylbenzenesulfonic Acid	N5438		HMDB0031031	1.56169	0.0307518	0.161146	1.32129	1.35857	0.64311	1.51213	---	---	---	1.03672e+10
5-Methoxypsoralen	N2622	C01557	HMDB0030637	0.37087	0.00154503	0.0270912	1.78435	1.73916	-1.43102	2.81106	Phenylpropanoids	Coumarins	Furanocoumarins	9.31577e+09
Beta-Alanine	P323	C00099	HMDB0000056	3.38496	0.00307301	0.040183	1.75764	1.71649	1.75914	2.51244	Peptides	Amino acids	Other amino acids	9.17826e+09
Sn-Glycero-3-Phosphocholine	P5177	C00670	HMDB0000086	0.274936	1.78867e-06	0.000258641	2.06985	2.04791	-1.86283	5.74747	---	---	---	8.93668e+09
Adenosine 3'-Monophosphate	P7679	C01367	HMDB0003540	4.21621	2.0403e-06	0.000283226	2.08545	2.05247	2.07595	5.69031	---	---	---	8.83058e+09
Theobromine	P3583	C07480	HMDB0002825	0.342972	0.00392056	0.0467236	1.73984	1.6738	-1.54384	2.40665	Alkaloids	Others	Purine alkaloids	8.78417e+09
NAD+	N11266	C00003	HMDB0000902	0.463691	8.53289e-05	0.00404034	1.93659	1.91323	-1.10877	4.0689	Vitamins and cofactors	Cofactors	Coenzymes	8.22613e+09
Phosphocholine	P3013	C00588	HMDB0001565	0.61205	0.00288293	0.0385398	1.70147	1.72425	-0.70828	2.54017	---	---	---	8.19771e+09
PFSM-ammonio	N10910		---	0.712277	0.00188028	0.0304241	1.75385	1.72404	-0.48949	2.72578	---	---	---	7.32942e+09
Glutamine	P1954	C00303	HMDB0003423	0.109105	1.02298e-07	4.67124e-05	2.12501	2.0822	-3.19622	6.99013	---	---	---	7.06862e+09
Phytosphingosine	P6886	C12144	HMDB0004610	0.775421	0.0326156	0.172586	1.43297	1.3907	-0.366948	1.48657	SP Sphingolipids	SP01 Sphingoid bases	SP0103 4-Hydroxysphinganines (Phytosphingosines)	6.7057e+09
Adenosine-3-Monophosphate	N5978		---	4.29343	1.0041e-06	0.000169979	2.07047	2.02939	2.10213	5.99822	---	---	---	6175059519
7,8-Dimethylalloxazine	P4759	C01727	HMDB0254199	0.148535	8.19438e-07	0.000156252	2.10698	2.05791	-2.75112	6.08648	---	---	---	6.06167e+09
1-Methylnicotinamide	P1654	C02918	HMDB0000699	1.52838	0.00022362	0.00713281	1.89762	1.89577	0.612003	3.65049	---	---	---	6.00262e+09
Uridine 5'-Diphosphate	N7208	C00015	HMDB0000295	1.80236	3.87156e-05	0.00230749	1.98137	1.94186	0.849891	4.41211	Nucleic acids	Nucleotides	Ribonucleotides	5.69096e+09
Adenosine 5'-Diphosphate	N7699	C00008	HMDB0001341	1.918	8.77739e-05	0.00408762	1.95848	1.91439	0.939599	4.05663	Nucleic acids	Nucleotides	Ribonucleotides	5.55487e+09
3-Phospho-D-Glycerate	N1858	C00197	HMDB0060180	0.330908	0.0250875	0.142466	1.41833	1.40261	-1.5955	1.60054	---	---	---	5.52956e+09
3-Acetylthiazolidine-4-Carboxylic Acid	P2782		---	0.16165	0.000367934	0.00982566	1.93132	1.86491	-2.62905	3.43423	---	---	---	4.20031e+09
Uridine-5-Diphosphoacetylglucosamine	P13992		---	0.655798	0.0186875	0.124104	1.47575	1.49778	-0.608678	1.72845	---	---	---	4.06921e+09
Alpha-D-Glucose-1,6-Diphosphate	N5777		---	0.264703	0.00904982	0.0788089	1.62004	1.55639	-1.91755	2.04336	---	---	---	3.94763e+09
Carnitine	P2395	C00487	HMDB0000062	0.611722	0.00108958	0.0201992	1.78356	1.79913	-0.709051	2.96274	---	---	---	3.84952e+09
Betaine	P1121	C00719	HMDB0000043	1.22204	0.00648007	0.0651308	1.65048	1.61614	0.289296	2.18842	---	---	---	3.83508e+09
Phenolsulfonphthalein	P7868	C12600	---	0.480413	0.00960124	0.0823941	1.62059	1.56614	-1.05765	2.01767	---	---	---	3.79964e+09
Dalbergione	P5501		---	3.73195	6.95005e-06	0.000618447	2.06414	2.01783	1.89993	5.15801	---	---	---	3.41181e+09
Thiamine	P5368	C00378	HMDB0000235	0.159196	0.000126614	0.0046916	1.95648	1.92246	-2.65113	3.89752	Vitamins and cofactors	Vitamins	Water-soluble vitamins	3.40777e+09
4,4`-Thiodiphenol	N2679		---	0.372222	0.00160637	0.0278482	1.77973	1.73581	-1.42577	2.79415	---	---	---	3.05458e+09
L-Arginine	P2769	C00062	HMDB0000517	0.621104	0.00886284	0.0782238	1.60303	1.57563	-0.687093	2.05243	Peptides	Amino acids	Common amino acids	2.95533e+09
4-Methylumbelliferyl Acetate	N2681	C03837	HMDB0032989	0.721068	0.0168749	0.113778	1.46275	1.45885	-0.471792	1.77276	---	---	---	2.83874e+09
Indole-3-carbaldehyde	P1921	C08493	HMDB0029737	0.775916	0.0118347	0.0946778	1.55398	1.55013	-0.366027	1.92684	---	---	---	2.82264e+09
Cys-Gly	P2880	C01419	HMDB0257594	1.99038	0.00165445	0.0266802	1.81519	1.75746	0.993045	2.78135	---	---	---	2.75886e+09
Meloxicam	P7782	C08169	HMDB0014952	1.87101	0.000571898	0.013504	1.89311	1.8416	0.90382	3.24268	---	---	---	2.71449e+09
Glutamine (L)	P2578		---	0.113339	2.63417e-07	7.46447e-05	2.11512	2.07279	-3.14128	6.57936	---	---	---	2.69432e+09
M-Xylene-4-Sulfonic Acid	N1860		---	0.48131	0.00788008	0.0726898	1.54555	1.58807	-1.05496	2.10347	---	---	---	2.59061e+09
Lysionotin	P7613		---	1.19128	0.0491773	0.22251	1.27944	1.28536	0.252508	1.30824	---	---	---	2405148017
Irisxanthone	N7869	C10067	---	2.37034	0.00676873	0.0671857	1.65944	1.58961	1.2451	2.16949	Polyketides	Pyrones	Xanthenes	2.35041e+09
Bullatine B	P10315		---	2.02473	0.0184697	0.123454	1.48502	1.47962	1.01773	1.73354	---	---	---	2.35e+09
Uridine 5'-Monophosphate	N5374	C00105	HMDB0000288	5.29277	1.59802e-05	0.00128963	2.00546	1.97261	2.40402	4.79642	Nucleic acids	Nucleotides	Ribonucleotides	2.30431e+09
5,6-Dihydro-5-Methyluracil	P1409	C00906	HMDB0000079	1.59473	0.0275755	0.156933	1.47888	1.40041	0.673314	1.55948	---	---	---	2.20448e+09
Inosine 5'-monophosphate	N6004	C00130	HMDB0000175	5.67853	4.05469e-07	8.51395e-05	2.0632	2.03543	2.50552	6.39204	---	---	---	2.17359e+09
Phosphatidylinositol 18	N13010		---	0.652169	0.00433219	0.0508935	1.65939	1.66167	-0.616681	2.36329	---	---	---	2.07411e+09
Lysine	P1961	C16440	HMDB0301757	0.645456	0.000156421	0.00552793	1.95084	1.91388	-0.631609	3.80571	---	---	---	2.05355e+09
L-Alanine	P324	C00041	HMDB0000161	4.03651	0.0153788	0.110087	1.56163	1.50606	2.01311	1.81308	Peptides	Amino acids	Common amino acids	2.0311e+09
Sorbitol	P3646	C00794	HMDB0000247	0.564435	9.29413e-05	0.00377686	1.97543	1.93576	-0.825122	4.03179	Carbohydrates	Monosaccharides	Sugar alcohols	2.02218e+09
N-Acetylaspartylglutamate	N4846	C12270	HMDB0001067	3.18584	8.39248e-05	0.00403865	1.95943	1.91678	1.67167	4.07611	---	---	---	2.00662e+09
5-Hydroxymethylcytidine	N4071		HMDB0014917	2.10206	0.00347326	0.044859	1.71997	1.66037	1.0718	2.45926	---	---	---	2.001e+09
Butyl Paraben	P4463		HMDB0032575	1.96451	0.00189277	0.0290777	1.80263	1.74507	0.974173	2.7229	---	---	---	1.99744e+09
N-Acetyl-Asp-Glu	P6527		---	3.26376	0.000125604	0.00468608	1.97517	1.93352	1.70654	3.901	---	---	---	1.94456e+09
Phospho(Enol)Pyruvic Acid	N1454		---	0.282865	0.00048677	0.0125928	1.86468	1.82031	-1.82181	3.31268	---	---	---	1.92154e+09
1-Benzylimidazole	P2311		HMDB0243836	0.770176	0.0201084	0.12947	1.47409	1.47621	-0.376741	1.69662	---	---	---	1.9207e+09
N-Methylaniline	P827	C02299	HMDB0255185	3.32343	0.00173876	0.0276038	1.80916	1.76478	1.73267	2.75976	---	---	---	1.8284e+09
9-Methoxy-2,2-Dimethyl-2,6-Dihydro-Pyrano[3,2-C]Quinolin-5-One	P5822		---	0.230452	1.63606e-06	0.00024255	2.0767	2.04892	-2.11746	5.7862	---	---	---	1.80968e+09
7-Methylsulfenylheptyl Isothiocyanate	P3616		---	0.58084	0.0162327	0.114129	1.49547	1.50763	-0.783787	1.78961	---	---	---	1.80964e+09
Platyphyllenone	P7359		---	0.40676	0.0291763	0.162127	1.44588	1.39053	-1.29775	1.53497	---	---	---	1.80944e+09
Butyryl Carnitine	P4448		---	0.766657	0.037145	0.187358	1.32252	1.34265	-0.383347	1.4301	---	---	---	1.7823e+09
Chloroxine	P3900		HMDB0015373	1.8943	0.0348659	0.179843	1.34813	1.35833	0.921666	1.4576	---	---	---	1.76347e+09
2-Chloroadenosine	N4767		HMDB0245063	0.444502	0.000274457	0.00851078	1.89554	1.86206	-1.16974	3.56153	---	---	---	1.6913e+09
Phosphatidylinositol 16	N12718		---	1.37466	0.0340546	0.17005	1.38822	1.35064	0.459077	1.46782	---	---	---	1.61831e+09
Sodium Glycocholate Hydrate	P10427		---	0.6802	0.0452384	0.21147	1.34538	1.29963	-0.555969	1.34449	---	---	---	1.58959e+09
O-Propanoylcarnitine	P4030	C03017	HMDB0000824	0.180025	0.0380244	0.189816	1.39866	1.35537	-2.47373	1.41994	FA Fatty acyls	FA07 Fatty esters	FA0707 Fatty acyl carnitines	1.52898e+09
Biuret	P726	C06555	HMDB0249282	0.690442	0.00332577	0.0423706	1.70052	1.69804	-0.534407	2.47811	---	---	---	1.47014e+09
Cinnamic Acid	P2012	C10438	HMDB0000567	0.81207	0.0136046	0.101841	1.53341	1.51939	-0.300324	1.86632	---	---	---	1.39382e+09
Beta-Nicotinamide Mononucleotide	P7349	C00455	HMDB0000229	4.9099	1.57634e-07	6.07837e-05	2.11908	2.07963	2.29569	6.80235	---	---	---	1.37856e+09
Cytidine-5'-Diphosphate	N7187	C00112	HMDB0001546	1.90972	1.6799e-05	0.00131338	1.97967	1.96539	0.933359	4.77472	Nucleic acids	Nucleotides	Ribonucleotides	1.37844e+09
Cytidine 5'-Triphosphate	N8757	C00063	HMDB0000082	0.691575	0.000622746	0.0149287	1.84494	1.82491	-0.532042	3.20569	Nucleic acids	Nucleotides	Ribonucleotides	1.34333e+09
Flavin Adenine Dinucleotide	N12359	C00016	HMDB0001248	1.29547	0.0146099	0.10428	1.47682	1.48505	0.373481	1.83535	Vitamins and cofactors	Cofactors	Coenzymes	1.32961e+09
Brompheniramine	P2329	C06857	HMDB0001941	0.38827	0.0244243	0.145489	1.47771	1.42334	-1.36487	1.61218	---	---	---	1323301650
2-(2-Amino-4-Hydroxy-6-Methylpyrimidin-5-Yl)Acetic Acid	P3666		---	0.473575	2.06694e-05	0.00128091	2.00836	1.98944	-1.07834	4.68467	---	---	---	1.25684e+09
Aspartic Acid	P1557	C16433	HMDB0006483	0.852801	0.0388212	0.19248	1.38472	1.36503	-0.229718	1.41093	---	---	---	1.24163e+09
(5-L-Glutamyl)-L-glutamine	P5710	C05283	HMDB0029147	0.256918	2.7999e-09	8.09732e-06	2.13517	2.10639	-1.96062	8.55286	---	---	---	1.16004e+09
Melophlin P	P8150		---	0.54649	0.00191845	0.0293554	1.82041	1.74347	-0.871734	2.71705	---	---	---	1.15486e+09
O-Phospho-L-serine	P3073	C01005	HMDB0000272	1.30767	0.0274475	0.156513	1.46484	1.41752	0.386995	1.5615	---	---	---	1.04195e+09
N-Acetyl-Dl-Methionine	N1997		---	2.07817	0.000402132	0.0111405	1.89573	1.83797	1.05531	3.39563	---	---	---	9.7947e+08
Citrinin	P5475	C16765	HMDB0041857	0.0811425	0.0454992	0.212289	1.34159	1.31342	-3.6234	1.342	Fungal toxins	Mycotoxins	Others	9.78938e+08
Phosphatidylglyceride 16	N12070		---	0.521885	0.0087518	0.0773552	1.62949	1.55878	-0.938195	2.0579	---	---	---	9.58962e+08
6-Hydroxy-2-(4-Methoxyphenyl)-4H-Chromen-4-One	P5497		---	0.596338	0.0013197	0.0229683	1.84731	1.77591	-0.745797	2.87953	---	---	---	9.58376e+08
Purpurogallin-4-Carboxylic Acid	N2736		---	0.698428	0.0149605	0.105642	1.48343	1.47732	-0.517817	1.82505	---	---	---	9.42574e+08
6-(Gamma,Gamma-Dimethylallylamino)Purine	N2307	C04083	HMDB0245646	2.13836	0.027305	0.149896	1.43124	1.38979	1.09651	1.56376	Pesticides	Plant growth regulators	Cytokinins	9.33407e+08
Indoleacetic Acid	P2786	C00954	HMDB0000197	0.384416	0.0215974	0.135292	1.49882	1.44393	-1.37926	1.6656	Alkaloids	Alkaloids derived from tryptophan and anthranilic acid	Indole alkaloids	8.8828e+08
Gamma-Mangostin	P8913		HMDB0035795	0.64764	0.0101696	0.0856617	1.58035	1.57465	-0.626735	1.9927	---	---	---	8.83849e+08
Cycloart-23-Ene-3, 25 Diol	P9968		---	1.39427	0.0233893	0.141807	1.43505	1.43528	0.479514	1.63098	---	---	---	8.71974e+08
Cytosine	P923	C00380	HMDB0000630	0.632636	0.0277648	0.157546	1.4939	1.39597	-0.660553	1.5565	Nucleic acids	Bases	Pyrimidines	8.60538e+08
N,N-Dimethylarginine	P3591	C03626	HMDB0001539	1.2709	0.0325826	0.172475	1.39978	1.36942	0.345852	1.48701	---	---	---	8.39536e+08
Alibendol	P5015		---	0.160654	0.00531961	0.0573278	1.66737	1.63955	-2.63798	2.27412	---	---	---	8.36706e+08
2,6-Dimethoxyquinone	P3082		HMDB0029673	0.613766	0.00980894	0.0835976	1.58338	1.5846	-0.70424	2.00838	---	---	---	8.36504e+08
3-Epilupeol	P10413		---	0.477799	0.00276363	0.0372896	1.77573	1.70936	-1.06552	2.55852	---	---	---	8.34776e+08
Imazodan	P4690		HMDB0253407	0.603456	0.00177152	0.0278943	1.83133	1.75064	-0.728679	2.75165	---	---	---	7.74141e+08
1-Isothiocyanato-8-(Methylsulfinyl)-Octane	P4503		---	0.115072	0.0114671	0.0926771	1.59192	1.55104	-3.11939	1.94055	---	---	---	7.69757e+08
Thymine	P1356	C00178	HMDB0000262	2.10692	0.000968537	0.0187358	1.7994	1.80153	1.07514	3.01388	Nucleic acids	Bases	Pyrimidines	7.58118e+08
6:2 Fluorotelomer Thioether Propanoic Acid	N8169		---	1.9776	0.0152924	0.106944	1.4886	1.49415	0.983753	1.81552	---	---	---	7.47105e+08
Serine	P765	C00716	HMDB0000187	0.515348	8.73074e-07	0.000164669	2.09164	2.06205	-0.956382	6.05895	---	---	---	7.45228e+08
7-O-Methylchrysin	P6142		---	2.11706	0.000441936	0.0113439	1.90252	1.85472	1.08206	3.35464	---	---	---	7.38746e+08
Metolachlor	P5934	C10953	HMDB0254678	1.37573	0.0211158	0.13314	1.45738	1.45899	0.460195	1.67539	Pesticides	Herbicides	Anilide herbicides	7.2704e+08
NADH	N11293	C00004	HMDB0001487	0.319601	0.00443716	0.0517374	1.67966	1.63462	-1.64566	2.35289	---	---	---	7.19723e+08
Palmitoylcarnitine	P9004	C02990	HMDB0000222	0.607391	0.017405	0.119372	1.48441	1.48877	-0.719303	1.75933	FA Fatty acyls	FA07 Fatty esters	FA0707 Fatty acyl carnitines	7.13531e+08
Guanosine 5'-Monophosphate	N6363	C00144	HMDB0001397	3.5287	0.000179446	0.00645769	1.93993	1.8763	1.81914	3.74607	Nucleic acids	Nucleotides	Ribonucleotides	7.12166e+08
Cholecalciferol	P8649	C05443	HMDB0000876	0.294931	0.0120339	0.0954763	1.60451	1.53737	-1.76155	1.91959	Vitamins and cofactors	Vitamins	Fat-soluble vitamins	7.02137e+08
N-Methylhistidine	P2613		---	1.2793	0.0156232	0.111469	1.57327	1.50029	0.355355	1.80623	---	---	---	6.79628e+08
Clofarabine	P6490		HMDB0014769	1.7362	0.00290233	0.0386503	1.76288	1.7089	0.795931	2.53725	---	---	---	6.77483e+08
Kinetin	P4474	C08272	HMDB0012245	0.0136346	0.0133182	0.100843	1.57027	1.52531	-6.19658	1.87555	---	---	---	6.7162e+08
Sinoacutine	P7140	C05179	---	0.492371	0.000242849	0.00756538	1.91875	1.89728	-1.02218	3.61466	Alkaloids	Alkaloids derived from tyrosine	Isoquinoline alkaloids	6.33971e+08
Xanthurenic Acid	N2349	C02470	HMDB0000881	0.215621	8.07531e-05	0.00393522	1.94726	1.91464	-2.21343	4.09284	---	---	---	6.16499e+08
Angelicin	P3746	C09060	HMDB0033930	0.430742	0.00081813	0.0167605	1.81238	1.82202	-1.21511	3.08718	Phenylpropanoids	Coumarins	Furanocoumarins	6.08693e+08
Proline-Hydroxyproline	P4349		HMDB0006695	0.472161	3.84526e-06	0.000436065	2.07937	2.03153	-1.08265	5.41507	---	---	---	6.07206e+08
2-Hydroxy-4-Methyl-3H-Benzo[E][1,4]Diazepin-5(4H)-One	P3247		---	0.649758	0.000964807	0.018721	1.86763	1.80223	-0.622025	3.01556	---	---	---	6.0124e+08
D-Erythrose 4-phosphate	N2220	C00279	HMDB0001321	0.250869	3.21493e-06	0.000397825	2.04357	2.00333	-1.995	5.49283	---	---	---	5.9924e+08
5-O-Methylvisammioside	P10166		---	1.78942	0.0390482	0.193258	1.33946	1.34214	0.839489	1.4084	---	---	---	5.87576e+08
Perfluoro-2-[(Perfluoropentyl)Oxy]Propanoic Acid	N7749		---	0.304858	0.00437026	0.0512026	1.70485	1.64113	-1.71379	2.35949	---	---	---	5.87281e+08
Camptothecin	P8268	C01897	---	0.563336	0.0378601	0.189322	1.38481	1.3443	-0.827933	1.42182	Alkaloids	Alkaloids derived from tryptophan and anthranilic acid	Quinoline alkaloids	5.71382e+08
Tri(Butoxyethyl)Phosphate	P8970	C14446	---	1.95599	0.0283194	0.159663	1.43498	1.39469	0.9679	1.54792	---	---	---	5.53822e+08
N-Acetylmethionine	P3267	C02712	HMDB0011745	2.04201	0.000114789	0.00439696	1.98715	1.93633	1.02999	3.9401	---	---	---	5.53297e+08
3-Phosphoglycerate	P3120	C00597	HMDB0060180	0.297688	0.015889	0.112763	1.5235	1.51151	-1.74813	1.7989	---	---	---	5.50888e+08
Xanthine	P2111	C00385	HMDB0000292	1.2618	0.0129576	0.0992784	1.57975	1.52548	0.335481	1.88748	Alkaloids	Others	Purine alkaloids	5.48109e+08
Imidazole-4-acetate	N636	C02835	HMDB0002024	1.35383	0.0107404	0.0874371	1.51172	1.52623	0.437049	1.96898	---	---	---	5.23822e+08
16-Hydroxypalmitate	N4054	C18218	HMDB0006294	2.14332	0.000428732	0.0115811	1.8273	1.82716	1.09985	3.36781	---	---	---	5.11116e+08
Xanthosine	P5966	C01762	HMDB0000299	1.2827	0.0126491	0.0981607	1.57725	1.5263	0.359178	1.89794	Alkaloids	Others	Purine alkaloids	5.04825e+08
Byakangelicin	P7908	C09141	HMDB0030651	0.380947	0.0301536	0.165003	1.44288	1.38508	-1.39234	1.52066	Phenylpropanoids	Coumarins	Furanocoumarins	5.00558e+08
Pidotimod	P4819		HMDB0014917	2.14464	0.00156019	0.0259067	1.80619	1.76236	1.10074	2.80682	---	---	---	4.86282e+08
Propoxyphene	P7489	C07406	HMDB0014785	1.58426	0.0251972	0.148614	1.48815	1.41505	0.663812	1.59865	---	---	---	4.76429e+08
5-Methyluridine	P5209		HMDB0000884	2.27351	0.000552848	0.0132524	1.8483	1.84043	1.18492	3.25739	---	---	---	4.46108e+08
Glutamylphenylalanine	P6254		HMDB0029156	0.771073	0.0169881	0.117722	1.47873	1.4895	-0.375061	1.76986	---	---	---	4.4507e+08
Guanosine 5'-Diphosphate	N8005	C00035	HMDB0001201	1.87188	0.000633319	0.0150705	1.83635	1.80209	0.904488	3.19838	Nucleic acids	Nucleotides	Ribonucleotides	4.33556e+08
Piscidic Acid	P5139		HMDB0030809	0.0729863	0.0021962	0.0319701	1.76879	1.7311	-3.77623	2.65833	---	---	---	4.27951e+08
Gamma-Glutamylmethionine	P5787		HMDB0034367	0.741519	0.013133	0.100169	1.53872	1.52671	-0.431443	1.88163	---	---	---	4.25446e+08
Pheophorbide A	P13587	C18021	---	306.607	2.17349e-07	6.98415e-05	2.10339	2.07466	8.26025	6.66284	---	---	---	4.21501e+08
Diphenylamine	P2615	C11016	HMDB0032562	0.699692	0.0446041	0.209417	1.35869	1.30466	-0.515209	1.35062	---	---	---	4.12989e+08
3,9-Dimethoxypterocarpan	P5968		---	4.02453	0.0262237	0.152546	1.4269	1.40776	2.00882	1.58131	---	---	---	4.09588e+08
Ruscogenin	P9715	C08909	HMDB0257364	0.17422	3.01522e-05	0.00169321	2.03348	1.97681	-2.52102	4.52068	Terpenoids	Steroids	Spirostan	4.0485e+08
Cytarabine	P4789	C02961	HMDB0015122	0.581938	0.0315107	0.16887	1.4719	1.37244	-0.781063	1.50154	---	---	---	4.01582e+08
Smenospongiarine	P9335		---	0.347839	8.25082e-05	0.00350972	1.98922	1.94116	-1.52351	4.0835	---	---	---	4.01235e+08
Solasodine	P9338	C10822	HMDB0035282	0.517169	0.000469077	0.0117668	1.91523	1.85182	-0.951292	3.32876	ST Sterol lipids	ST01 Sterols	ST0115 Solanidines and alkaloid derivatives	3.97772e+08
PFCA-pentafluorosulfide	N11365		---	0.602176	0.0389022	0.184406	1.31529	1.32435	-0.731744	1.41003	---	---	---	3.96586e+08
Derysphingosine	P6396		---	1.40889	0.0146272	0.106509	1.50752	1.50375	0.494554	1.83484	---	---	---	3.9597e+08
Peiminine	P10147	C10808	HMDB0256206	0.604692	0.00199834	0.0300218	1.79934	1.7401	-0.725726	2.69933	Alkaloids	Alkaloids derived by amination reactions	Steroid alkaloids	3.93038e+08
1-Naphthylamine	P1879	C14790	HMDB0243964	0.824007	0.003697	0.045037	1.664	1.68075	-0.279272	2.43215	---	---	---	3.92372e+08
Aminobenzoyl-Glutamate	P5436		---	0.0807165	3.14522e-05	0.00175485	2.03346	1.9756	-3.63099	4.50235	---	---	---	3.88965e+08
Acetylsulfamethoxazole	P6272	C13061	HMDB0013854	0.236525	1.56364e-06	0.000239863	2.07175	2.05026	-2.07994	5.80586	---	---	---	3.78557e+08
Phosphatidylglyceride 18	N12273		---	0.263433	0.0058911	0.0612835	1.64625	1.60912	-1.92449	2.2298	---	---	---	3.75406e+08
Riboflavin-5'-Monophosphate	N8240		---	2.33555	0.00843249	0.0757699	1.57667	1.56743	1.22376	2.07404	---	---	---	3.74958e+08
Gluconate	N2117	C00257	HMDB0000625	3.08986	0.0325977	0.165964	1.3959	1.36136	1.62754	1.48681	Carbohydrates	Monosaccharides	Sugar acids	3.74368e+08
Olaquindox	P5341		HMDB0255930	0.266561	0.0189283	0.124848	1.52149	1.47486	-1.90746	1.72289	---	---	---	3.69719e+08
Tri-N-Butyl Phosphate	P5443		HMDB0259164	0.542699	0.00162119	0.0264516	1.77463	1.75928	-0.881776	2.79017	---	---	---	3.68802e+08
Laccaic Acid A	P12682		---	0.170844	1.56072e-05	0.00107042	2.05526	1.99951	-2.54925	4.80668	---	---	---	3.67216e+08
Ketoisovaleric Acid	P1084		---	0.830906	0.0273744	0.156277	1.38584	1.40141	-0.267243	1.56266	---	---	---	3.62077e+08
2,3-Dihydroxypropyl Hexadecanoate	P7697		HMDB0245964	0.667593	0.000311038	0.0088915	1.90005	1.87612	-0.582958	3.50719	---	---	---	3.56846e+08
Norharman	P2580	C20157	HMDB0012897	0.646487	0.000943924	0.0185544	1.8388	1.81167	-0.629307	3.02506	Enzymes	Oxidoreductases	monoamine oxidase B (MAO-B) [HSA:4129] [KO:K00274] [EC:1.4.3.4]	3.53881e+08
Guanosine 5'-Diphospho-Beta-L-Fucose	N10410		---	0.779955	0.0303883	0.160138	1.39613	1.36224	-0.358537	1.51729	---	---	---	3.51456e+08
Indarubicin	N3824		---	2.28049	0.00228859	0.0342182	1.76203	1.70548	1.18934	2.64043	---	---	---	3.4177e+08
Cytidine-5'-Monophosphate	N5341	C00055	HMDB0000095	2.02575	0.000209159	0.00716744	1.88621	1.86737	1.01846	3.67952	Nucleic acids	Nucleotides	Ribonucleotides	3.41552e+08
Sorbicillin	N3048		---	1.74657	0.0220665	0.132552	1.48415	1.42266	0.804526	1.65627	---	---	---	3.3695e+08
Schisandrin B	P9020		---	0.549477	0.00495572	0.0546326	1.69186	1.67364	-0.863868	2.30489	---	---	---	3.35106e+08
N-Acetyl-O-Methyltyrosine	P4628		---	2.04112	0.0290448	0.161741	1.45495	1.41128	1.02936	1.53693	---	---	---	3.34627e+08
L-Citrulline	P2790	C00327	HMDB0000904	0.767467	0.0382155	0.190496	1.33594	1.3576	-0.381823	1.41776	Peptides	Amino acids	Other amino acids	3.28441e+08
Naringenin-7-O-Beta-D-Glucoside	P10242		---	2.30189	0.00746424	0.0708075	1.61174	1.60715	1.20282	2.12701	---	---	---	3.27102e+08
Phosphatidylethanolamine Alkenyl 18	N12279		---	0.361279	0.0131643	0.0977951	1.51769	1.49842	-1.46882	1.8806	---	---	---	3.23776e+08
1-Methyltryptophan	P4055		---	1.74096	0.00471251	0.0527898	1.64868	1.653	0.799883	2.32675	---	---	---	3.23192e+08
N-Formylmethionine	N1663	C03145	HMDB0001015	2.10423	7.90253e-07	0.00014389	2.065	2.02838	1.07329	6.10223	Peptides	Amino acids	Other amino acids	3.21097e+08
Methyl 2-(2-Amino-4-Hydroxy-6-Methylpyrimidin-5-Yl)Acetate	P3428		---	0.54025	0.0382559	0.190587	1.37088	1.34382	-0.888302	1.4173	---	---	---	3.151e+08
Taurohyodeoxycholic Acid	N9045		---	0.377189	0.0263875	0.146706	1.44187	1.39857	-1.40664	1.5786	---	---	---	3.13853e+08
Luteolin-7-O-Glucoside	N8092	C03951	---	0.385379	2.31079e-05	0.0016142	2.00726	1.95498	-1.37565	4.63624	PK Polyketides	PK12 Flavonoids	PK1211 Flavones and Flavonols	3.09842e+08
Methyltyrosinate	P3389		---	1.71496	0.0228628	0.140083	1.43408	1.43842	0.778174	1.64087	---	---	---	3.08558e+08
2-Hydroxyisocaproic Acid	N745		HMDB0000665	0.66082	0.00151723	0.0268941	1.76728	1.74089	-0.59767	2.81895	---	---	---	3.0505e+08
Phosphatidylserine 18	N12402		---	2.11382	0.000720489	0.0164234	1.80968	1.79901	1.07985	3.14237	---	---	---	3.00744e+08
Arachidonyl Dopamine	P9894		---	0.430262	0.0103661	0.0866435	1.6255	1.56579	-1.21671	1.98439	---	---	---	2.99048e+08
Guanosine-5'-Triphosphate Sodium Salt	N9383		---	0.389493	0.0288705	0.155102	1.38659	1.37974	-1.36033	1.53955	---	---	---	2.87149e+08
Oxypeucedanin Hydrate	P7109		HMDB0256020	3.32192	0.00121639	0.0217371	1.83049	1.804	1.73202	2.91493	---	---	---	2.84799e+08
6,7-Dihydrotabersonine	P8033		---	1.90543	0.0336591	0.176025	1.41574	1.40369	0.930114	1.4729	---	---	---	2.77491e+08
Dextromethorphan	P5601	C06947	HMDB0001920	0.563918	0.0444032	0.208916	1.3708	1.30319	-0.826443	1.35259	---	---	---	2.76965e+08
Dehydrophytosphingosine	P6832		HMDB0038057	0.478337	0.00195246	0.0295778	1.77146	1.75069	-1.0639	2.70942	---	---	---	2.75645e+08
2',2'-Difluoro-2'-Deoxyuridine	P5364		HMDB0060727	0.139992	3.64025e-05	0.00195559	2.01924	1.97064	-2.83659	4.43887	---	---	---	2.75468e+08
Piperlotinec	P6768		---	0.495353	0.00771737	0.0723848	1.65669	1.59366	-1.01347	2.11253	---	---	---	2.70881e+08
Smenospongidine	P9000		---	0.344355	0.000312781	0.00891194	1.94283	1.87412	-1.53803	3.50476	---	---	---	2.68309e+08
Gymnemagenin	P11825		---	0.48546	0.0493527	0.223013	1.35603	1.28328	-1.04258	1.30669	---	---	---	2.62953e+08
N-[1-(4-Methoxy-6-Oxopyran-2-Yl)-2-Methylbutyl]Acetamide	N3579		---	2.08352	0.0126043	0.094828	1.56662	1.51994	1.05902	1.89948	---	---	---	2.53303e+08
Pivampicillin	P10817	C11750	HMDB0015542	3.10322	0.0170875	0.117997	1.54333	1.50722	1.63377	1.76732	---	---	---	2.46141e+08
(S)-3-Amino-4-Phenylbutyric Acid	P2911		---	1.81671	0.0125229	0.0975744	1.58713	1.53708	0.861326	1.90229	---	---	---	2.45184e+08
4-(Cytisin-12-Amido)-Benzoic Acid	P7846		---	0.493405	0.00375628	0.0454208	1.74302	1.68105	-1.01916	2.42524	---	---	---	2.43572e+08
PFCA-diether Hsubstituted	N9009		---	0.356565	0.00934867	0.0802824	1.61521	1.55122	-1.48776	2.02925	---	---	---	2.37695e+08
Culantraramine	P10938		---	0.666763	0.00183674	0.0284819	1.78435	1.74778	-0.584755	2.73595	---	---	---	2.32034e+08
Cordycepin	P5012	C08431	HMDB0250451	2.25362	0.0351208	0.18062	1.43554	1.36082	1.17225	1.45444	---	---	---	2.31307e+08
Casticin	P8364		HMDB0030660	0.381485	0.0182562	0.122736	1.51351	1.46911	-1.3903	1.73859	---	---	---	2.30847e+08
Guanosine Cyclic Monophosphate	P8187	C00942	HMDB0001314	2.51747	0.00203084	0.0302482	1.79734	1.74928	1.33197	2.69232	Nucleic acids	Cyclic nucleotides	3',5'-Cyclic nuclcleotides	2.08585e+08
1-Methylguanosine	P6327		HMDB0001563	0.15864	0.00495004	0.0546047	1.71529	1.64967	-2.65617	2.30539	---	---	---	2.08307e+08
3',5'-Cyclic AMP	P7181	C00575	HMDB0000058	0.4762	0.00145518	0.0245926	1.81556	1.76791	-1.07036	2.83708	Nucleic acids	Cyclic nucleotides	3',5'-Cyclic nuclcleotides	2.00852e+08
Simazine	P3552	C11172	HMDB0258294	1.75884	0.00377072	0.0454935	1.67868	1.6774	0.814625	2.42358	Pesticides	Herbicides	Triazine herbicides	1.99024e+08
6,7,8-Trimethoxychromen-2-One	P5055		---	1.97452	0.0199877	0.129025	1.51708	1.47634	0.981505	1.69924	---	---	---	1.94666e+08
Ergosterol	P8921	C01694	HMDB0000878	0.392206	0.00457705	0.0518752	1.72932	1.66029	-1.35032	2.33941	Steroids	28-Carbon atoms	Ergostane derivatives	1.94022e+08
7-Oxocholesterol	P9041		HMDB0000501	0.0569841	0.0468311	0.21612	1.3078	1.29226	-4.1333	1.32947	---	---	---	1.89985e+08
Adenosine 5'-monophosphate	P8236	C00020	HMDB0011617	7.0334	1.36688e-07	5.44437e-05	2.11942	2.08405	2.81422	6.86427	Nucleic acids	Nucleotides	Ribonucleotides	1.86654e+08
Hexaethylene Glycol	P5913		HMDB0061822	0.367463	0.0342136	0.177708	1.36135	1.36636	-1.44433	1.4658	---	---	---	1.83377e+08
Berberrubine	P7017		HMDB0030266	0.128787	0.00198308	0.0298548	1.7906	1.74251	-2.95695	2.70266	---	---	---	1.74378e+08
5-Butyl-3-Methyl-7H-Furo[3,2-G]Chromen-7-One	P5147		---	0.552696	0.0150337	0.10854	1.57029	1.50054	-0.855441	1.82293	---	---	---	1.74031e+08
Securinine	P4670	C10614	---	0.184459	0.00688134	0.0673676	1.65816	1.61468	-2.43863	2.16233	---	---	---	1.69463e+08
(-)-Epicatechin	P6151	C09727	HMDB0002780	0.131979	0.0264461	0.152913	1.4613	1.41707	-2.92162	1.57764	PK Polyketides	PK12 Flavonoids	PK1202 Flavans, Flavanols and Leucoanthocyanidins	1.6708e+08
Alpha-Naphthoflavone	P5628		HMDB0247291	0.595861	2.61108e-05	0.00154107	2.01935	1.98287	-0.746951	4.58318	---	---	---	1.66295e+08
Quetiapine	P8607	C07397	HMDB0005021	50.8212	3.74569e-08	2.95161e-05	2.12081	2.09056	5.66736	7.42647	---	---	---	1.65439e+08
Phosphatidylethanolamine Lyso Alkenyl 16	N7891		---	2.22861	0.000172031	0.00624455	1.87337	1.88325	1.15615	3.76439	---	---	---	1.62784e+08
Hippuric Acid	P2906	C01586	HMDB0000714	0.551896	0.0321733	0.17083	1.42874	1.37285	-0.857531	1.4925	---	---	---	1.5705e+08
Glycoursodeoxycholic Acid	N8117		HMDB0000708	0.329245	0.0258051	0.144653	1.44738	1.40286	-1.60277	1.58829	---	---	---	1.56875e+08
(2R)-6-Methylpiperidine-2-Carboxylic Acid	P1881		---	1.81421	0.00731484	0.0699709	1.66806	1.61051	0.859338	2.13579	---	---	---	1.567e+08
Baeomycesic Acid	N6615		---	0.374056	0.0139349	0.101577	1.53939	1.49609	-1.41867	1.8559	---	---	---	1.56425e+08
Toddalolactone	P7218		---	0.417766	0.0362545	0.184592	1.38271	1.34486	-1.25923	1.44064	---	---	---	1.559e+08
FA 18:1+1O	N4700		---	2.07169	0.00134336	0.024874	1.76595	1.74687	1.05081	2.87181	---	---	---	1.51507e+08
Asp-Glu	N3823		HMDB0028752	2.79261	0.0269652	0.148794	1.42213	1.40728	1.48161	1.5692	---	---	---	1.48756e+08
4-Guanidinobutyric Acid	P1927	C01035	HMDB0003464	1.81995	0.00423379	0.0490746	1.73368	1.67129	0.863896	2.37327	---	---	---	1.45804e+08
2'-O-Methyluridine	N3701		HMDB0240328	1.94446	4.85174e-06	0.000529737	2.03493	2.00662	0.95937	5.3141	---	---	---	1.45777e+08
Atropine	N4463	C01479	HMDB0014712	2.32448	0.00469759	0.0536343	1.65362	1.64037	1.21691	2.32812	Alkaloids	Alkaloids derived from ornithine	Tropane alkaloids	1.45421e+08
Chlorogenic Acid	P8416	C00852	HMDB0003164	0.76586	0.0347184	0.1793	1.35697	1.35372	-0.384848	1.45944	Phenylpropanoids	Monolignols	Caffeate derivatives	1.399e+08
Patchouli Alcohol	P4835	C09705	HMDB0303114	0.712131	0.0179376	0.121873	1.50164	1.49778	-0.489786	1.74623	Terpenoids	Sesquiterpenoids (C15)	Bisabolanes	1.37829e+08
Rutamarin	N6202	C09308	HMDB0030666	2.66446	0.0314221	0.163085	1.32043	1.35546	1.41385	1.50277	Phenylpropanoids	Coumarins	Furanocoumarins	1.37094e+08
6'-O-Beta-D-Apiofura-Sweroside	P11413		---	1.30778	0.0182444	0.122726	1.49028	1.47183	0.387124	1.73887	---	---	---	1.3653e+08
4-Methoxy-9H-Xanthen-9-One	P4920		---	4.86042	0.0073721	0.0703634	1.66344	1.60997	2.28108	2.13241	---	---	---	1.24949e+08
5,7-Dimethoxy-2-Phenyl-4H-Chromen-4-One	P6525		---	0.14849	0.0165037	0.115333	1.52406	1.49156	-2.75156	1.78242	---	---	---	1.21369e+08
Gmelinol	N7166		---	0.453801	0.0311234	0.162274	1.40803	1.36431	-1.13987	1.50691	---	---	---	1.18185e+08
Myclobutanil	P6091	C18477	---	0.17079	0.00094359	0.0185544	1.85753	1.80208	-2.54971	3.02522	Pesticides	Fungicides	Conazole fungicides	1.16533e+08
Gabexate	P6987		HMDB0252569	0.588714	0.00248576	0.0346557	1.79613	1.71947	-0.764362	2.60454	---	---	---	1.15733e+08
Phosphatidylethanolamine 17	N12292		---	6.39409	9.44763e-05	0.00429206	1.9243	1.90529	2.67674	4.02468	---	---	---	1.11396e+08
Silibinin	N8735	C07610	HMDB0030583	2.80268	0.018989	0.122262	1.50043	1.44635	1.48681	1.7215	Flavonoids	Flavonoids	Dihyroflavonols	1.08903e+08
Ornithine	P1531	C01602	HMDB0000214	0.411988	4.70792e-05	0.0023274	2.01655	1.96142	-1.27933	4.32717	---	---	---	1.0689e+08
Valsartan	N7850		HMDB0014323	0.733272	0.0321412	0.164712	1.38061	1.34953	-0.44758	1.49294	---	---	---	1.05467e+08
Dehydronuciferin	P6222		---	3.40605	0.00755573	0.0714091	1.63736	1.59694	1.7681	2.12172	---	---	---	1.04861e+08
Lovastatin	P9133	C07074	HMDB0014372	0.0231361	2.30748e-05	0.0013951	2.00969	1.99029	-5.43371	4.63686	---	---	---	1.0242e+08
N-Acetyl-L-Leucine	N1569	C02710	HMDB0011756	1.55888	0.0220012	0.132431	1.47165	1.43511	0.640506	1.65755	---	---	---	1.01761e+08
Corynoxeine	P8582		HMDB0250480	1.62329	0.025376	0.149364	1.487	1.41678	0.698918	1.59558	---	---	---	9.99234e+07
Asparagine	P1525	C16438	HMDB0251512	0.402438	1.68706e-05	0.00110052	2.04032	2.00305	-1.31316	4.77287	---	---	---	9.96846e+07
Hydroquinidine	P7718	C10696	HMDB0242615	0.40149	0.0249051	0.147342	1.41757	1.42391	-1.31656	1.60371	Alkaloids	Alkaloids derived from tryptophan and anthranilic acid	Quinoline alkaloids	9.7583e+07
Derrustone	N5429		---	3.75959	0.000848313	0.0183387	1.84077	1.80203	1.91058	3.07144	---	---	---	9.46328e+07
Folic Acid	P9933	C00504	HMDB0000121	0.32834	0.0143776	0.105154	1.56554	1.50941	-1.60674	1.84231	Vitamins and cofactors	Vitamins	Water-soluble vitamins	9.21608e+07
(+)-Butaclamol Hydrochloride	P8056		---	0.124016	0.0317955	0.169575	1.38599	1.3705	-3.0114	1.49763	---	---	---	9.08469e+07
FT-thioether	N7881		---	8.46447	2.70323e-07	6.50428e-05	2.0844	2.04696	3.08142	6.56812	---	---	---	8.7822e+07
Atalaphylline	N6728	C10645	---	1.72251	0.00310104	0.0416668	1.72078	1.69236	0.784515	2.50849	Alkaloids	Alkaloids derived from tryptophan and anthranilic acid	Acridone alkaloids	8.31604e+07
Dimethachlor OXA	N3544		---	0.148699	0.0355767	0.174523	1.39109	1.34916	-2.74953	1.44883	---	---	---	8.3101e+07
Coenzyme A	N12237	C00010	HMDB0001423	1.59486	0.00581803	0.0610102	1.66155	1.61162	0.673431	2.23522	Vitamins and cofactors	Cofactors	Coenzymes	8.03183e+07
Chrysoeriol	N4737	C04293	HMDB0030667	0.411508	1.37373e-05	0.00115154	2.00315	1.97309	-1.28101	4.8621	Flavonoids	Flavonoids	Flavones	7.80725e+07
Cytoxan	P5261		HMDB0014672	0.30806	0.0253528	0.149278	1.42824	1.41539	-1.69872	1.59597	---	---	---	7.80513e+07
R(-)-Me5 Hydriodide	P3730		---	0.492619	0.000293435	0.00855745	1.89928	1.89706	-1.02145	3.53249	---	---	---	7.78457e+07
2-[(2-Aminobenzoyl)Amino]Propanoic Acid	P4877		---	0.505942	0.00501473	0.0548648	1.68903	1.64641	-0.982956	2.29975	---	---	---	7.33572e+07
L-Asparagine	N740	C00152	HMDB0000168	0.367168	0.000238945	0.00789979	1.87373	1.87429	-1.44549	3.6217	Peptides	Amino acids	Common amino acids	7.25287e+07
Kasugamycin Hydrochloride	N7448		---	5.71444	5.09489e-05	0.00286571	1.96818	1.93259	2.51461	4.29287	---	---	---	7.20863e+07
Dipteryxin	P6801		---	1.69523	0.0203319	0.129897	1.4598	1.46615	0.761478	1.69182	---	---	---	7.18643e+07
Sulfapyridine	P4948		HMDB0015028	0.0107714	0.0215598	0.135242	1.45271	1.44817	-6.53665	1.66635	---	---	---	6.88454e+07
9-(2,3-Dihydroxypropoxy)-9-Oxononanoic Acid	P5326		---	206.19	1.63568e-05	0.0010833	2.05054	2.00789	7.68783	4.7863	---	---	---	6.70222e+07
Linoleyl Carnitine	P9559		HMDB0006469	0.285642	0.00116863	0.0212014	1.79067	1.79678	-1.80772	2.93232	---	---	---	5.99203e+07
3,5-Dichloro-2-O-Methylanziaic Acid	N9237		---	0.0777199	0.0139662	0.101686	1.51925	1.48766	-3.68557	1.85492	---	---	---	5.76445e+07
Tigogenin	P9413	C08914	HMDB0030048	0.653044	0.0155011	0.11078	1.50286	1.49493	-0.614748	1.80964	Steroids	27-Carbon atoms	Spirostan derivatives	5.56063e+07
Phloretin	P5689	C00774	HMDB0003306	0.126294	0.00602639	0.0621478	1.6829	1.62575	-2.98515	2.21994	PK Polyketides	PK12 Flavonoids	PK1212 Chalcones and dihydrochalcones	5.46959e+07
2,3',4,6-Tetrahydroxybenzophenone	N3403	C06355	---	0.156889	0.0154741	0.10792	1.54871	1.48744	-2.67218	1.8104	---	---	---	5.14904e+07
Polyphyllin A	P13147		HMDB0029310	2.50587	8.53004e-05	0.00356497	1.97555	1.93807	1.32531	4.06905	---	---	---	4.03968e+07
N2-Methylguanosine	N4680		---	0.158046	8.10235e-07	0.00014389	2.05291	2.03108	-2.66159	6.09139	---	---	---	3.95138e+07
Lamalbid	N7600		---	1.44285	0.00643268	0.0651949	1.60235	1.62164	0.528926	2.19161	---	---	---	3.88895e+07
Fenoldopam	N4873	C07693	HMDB0014938	9.26461	0.0115271	0.0901363	1.57049	1.54054	3.21173	1.93828	---	---	---	3.32462e+07
Ginkgolide B	N7647	C07602	HMDB0036861	0.397491	0.0491358	0.211538	1.31659	1.28158	-1.331	1.3086	Terpenoids	Diterpenoids (C20)	Ginkgolides	3.2835e+07
Rhapontin	P9485	C10288	HMDB0304731	3.98626	0.01111	0.0906348	1.60456	1.56247	1.99504	1.95429	PK Polyketides	PK13 Aromatic polyketides	PK1309 Diphenyl ethers, biphenyls, dibenzyls and stilbenes	3.15186e+07
Vaccenic acid	N4307	C08367	HMDB0003231	0.540832	0.0199646	0.125922	1.45242	1.44483	-0.886747	1.69974	Fatty acids related compounds	Fatty acids	Unsaturated fatty acids	2.45858e+07
Beta-Hydroxymyristic Acid	N3353		HMDB0061656	1.44063	0.00599547	0.0621205	1.6674	1.60234	0.526703	2.22218	---	---	---	2.27443e+07
Sphinganine Related Molecules	P6452		---	5.2202	1.28611e-05	0.000949644	2.01543	2.00285	2.38411	4.89072	---	---	---	2.18392e+07
Praeruptorin B	P10084		HMDB0256728	1.77578	0.00848337	0.0762466	1.64486	1.58127	0.828451	2.07143	---	---	---	2.0631e+07
MGMG 16:3	N8812		---	0.384365	0.0376749	0.180365	1.3818	1.31704	-1.37945	1.42395	---	---	---	2.00127e+07
7'-Hydroxy-[3,4']Bichromenyl-2,2'-Dione	P6582		---	0.106335	0.0074676	0.0708075	1.67991	1.59981	-3.23331	2.12682	---	---	---	1.71161e+07
Deoxyguanylic Acid	N11556	C00362	HMDB0001044	191.716	0.00335942	0.0438683	1.72725	1.68092	7.58282	2.47374	Nucleic acids	Nucleotides	Deoxyribonucleotides	1.30475e+07
Chlorovirensic Acid	N6984		---	15.1007	0.00341529	0.0442818	1.6963	1.67176	3.91655	2.46657	---	---	---	1.2133e+07
Apixaban	P10310		HMDB0248515	3.08017	0.00367288	0.0449766	1.68911	1.68172	1.62301	2.43499	---	---	---	9.19377e+06
Palmitoleic Acid	N3613	C08362	HMDB0003229	0.529558	0.0109929	0.0879687	1.54534	1.53137	-0.917138	1.95889	Lipids	Fatty acids	Unsaturated fatty acids	5.00859e+06
Ambiguine D Isonitrile	P9443		---	4.78244	0.00201127	0.030147	1.80806	1.74077	2.25775	2.69653	---	---	---	4.28145e+06

## Sheet: H1299 vs H1299 KO
MetaboName	Alignment ID	KEGGID	HMDBID	FC	P.value	FDR	VIP	PLSDA_VIP	Log2FC	-lg(p value)	KEGGSuperClass	KEGGClass	KEGGSubClass	SumIntensity
Geniposide	N7831	C09781	HMDB0252679	18.2101	1.25723e-07	0.000178708	2.08593	2.04746	4.18667	6.90059	Terpenoids	Monoterpenoids (C10)	Iridoids	1.58311e+09
16-Hydroxypalmitate	N4054	C18218	HMDB0006294	0.345868	3.18146e-07	0.00033917	2.07886	2.04002	-1.53171	6.49737	---	---	---	6.42855e+08
N-Acetyl-L-aspartate	N1616	C01042	HMDB0000812	1.90908	1.52393e-06	0.000608893	2.06406	2.00878	0.932875	5.81704	---	---	---	36687093706
FA 18:1+1O	N4700		---	0.294997	9.77896e-07	0.000529029	2.05946	2.02348	-1.76123	6.00971	---	---	---	3.87458e+08
(Z)-3-Hydroxyhexadec-7-Enoic Acid	N4009		---	0.19133	1.03383e-06	0.000529029	2.04751	2.02	-2.38587	5.98555	---	---	---	2.40455e+08
Palmitic Acid	N3651	C00249	HMDB0000220	0.0912648	3.51533e-06	0.000802999	2.01971	1.99408	-3.4538	5.45403	Lipids	Fatty acids	Saturated fatty acids	1.51242e+08
Sorbicillin	N3048		---	6.30201	4.11542e-06	0.000802999	2.01559	1.98705	2.65581	5.38559	---	---	---	1.01712e+08
Sorbitol	P3646	C00794	HMDB0000247	0.200341	5.80474e-10	7.48106e-06	2.01553	1.98883	-2.31947	9.23622	Carbohydrates	Monosaccharides	Sugar alcohols	8.14637e+08
Vaccenic acid	N4307	C08367	HMDB0003231	0.116269	3.8625e-06	0.000802999	2.01068	1.99302	-3.10446	5.41313	Fatty acids related compounds	Fatty acids	Unsaturated fatty acids	3.17747e+08
1-Methylnicotinamide	P1654	C02918	HMDB0000699	0.15049	5.88963e-09	1.793e-05	2.00918	1.97617	-2.73226	8.22991	---	---	---	6.87996e+08
(5-L-Glutamyl)-L-glutamine	P5710	C05283	HMDB0029147	0.252463	4.71597e-09	1.72284e-05	2.00631	1.97723	-1.98586	8.32643	---	---	---	1.71816e+08
N-Acetylaspartylglutamate	N4846	C12270	HMDB0001067	2.53633	1.02263e-05	0.00139176	2.00602	1.97395	1.34274	4.99028	---	---	---	7.99543e+09
Sulfabenzamide	P5733		---	4.14596	4.7284e-08	5.39805e-05	1.98978	1.95968	2.05171	7.32529	---	---	---	2.4551e+08
Palmitoylcarnitine	P9004	C02990	HMDB0000222	0.074041	2.89526e-08	4.37358e-05	1.98954	1.96918	-3.75553	7.53831	FA Fatty acyls	FA07 Fatty esters	FA0707 Fatty acyl carnitines	2.18778e+10
Octopine	P4886	C04137	HMDB0255912	2.80171	1.42072e-07	9.61141e-05	1.97774	1.94801	1.48631	6.84749	---	---	---	4.84293e+08
Linoleyl Carnitine	P9559		HMDB0006469	0.104663	2.38842e-07	0.000128314	1.97719	1.9445	-3.25618	6.62189	---	---	---	3.23344e+09
Afzelechin	N4103	C09320	HMDB0030823	0.233183	2.29265e-05	0.002449	1.97213	1.94151	-2.10047	4.63966	PK Polyketides	PK12 Flavonoids	PK1202 Flavans, Flavanols and Leucoanthocyanidins	5.33224e+07
Dimethenamide ESA	N5291		---	1.58163	2.74606e-05	0.00266139	1.97043	1.9304	0.661415	4.56129	---	---	---	22135842642
Swertiamarin	N7554	C09800	HMDB0258644	154.451	2.53026e-05	0.00254878	1.96847	1.93341	7.271	4.59684	Terpenoids	Monoterpenoids (C10)	Secoiridoids	2.46777e+07
Carnitine	P2395	C00487	HMDB0000062	0.612901	2.15953e-07	0.000119533	1.96764	1.96153	-0.706275	6.66564	---	---	---	1.42247e+10
Procyanidin B2	N10263	C17639	HMDB0033973	0.460508	2.02741e-05	0.00231406	1.95986	1.95268	-1.1187	4.69306	PK Polyketides	PK12 Flavonoids	PK1203 Proanthocyanidins	7.44974e+07
3-(4-Hydroxyphenyl)lactate	N1780	C03672	HMDB0000755	2.36939	3.80896e-05	0.00322702	1.95317	1.92107	1.24452	4.41919	---	---	---	4.87855e+08
Oxypeucedanin Hydrate	P7109		HMDB0256020	2.55173	1.16012e-06	0.000359166	1.94616	1.9236	1.35148	5.9355	---	---	---	1.71543e+09
Creatine	P1494	C00300	HMDB0000064	1.52938	3.01706e-06	0.000574058	1.94125	1.89882	0.612944	5.52042	---	---	---	78945038050
Derrustone	N5429		---	2.79192	6.94343e-05	0.00496242	1.93415	1.89543	1.48126	4.15843	---	---	---	3.9939e+08
Xanthomonic Acid	P10467		---	2.11702	2.46376e-06	0.000529447	1.92892	1.90501	1.08203	5.6084	---	---	---	2.56975e+09
1-Methyltryptophan	P4055		---	0.570878	4.73734e-06	0.000772368	1.92765	1.89021	-0.808746	5.32447	---	---	---	5.80505e+08
Phosphatidylethanolamine 18	N12021		---	2.06049	9.21654e-05	0.00607769	1.92709	1.88732	1.04299	4.03543	---	---	---	6.29708e+08
N-Acetyl-Asp-Glu	P6527		---	2.46348	5.07133e-06	0.000802011	1.92598	1.89914	1.3007	5.29488	---	---	---	8.98173e+09
4-Methylumbelliferyl Acetate	N2681	C03837	HMDB0032989	0.280984	8.92874e-05	0.00594924	1.90776	1.88435	-1.83144	4.04921	---	---	---	1.04496e+09
6-(Gamma,Gamma-Dimethylallylamino)Purine	N2307	C04083	HMDB0245646	1.80445	0.000127724	0.00742715	1.90678	1.86714	0.851561	3.89373	Pesticides	Plant growth regulators	Cytokinins	5.61925e+08
5-Aminovaleric Acid Betaine	P2338		HMDB0014917	0.565754	6.35077e-06	0.000905541	1.90372	1.89244	-0.821753	5.19717	---	---	---	9.34721e+08
Simazine	P3552	C11172	HMDB0258294	0.539341	1.27865e-05	0.00136441	1.902	1.86368	-0.890731	4.89325	Pesticides	Herbicides	Triazine herbicides	3.36099e+08
3,4-Dihydroxy-L-Phenylalanine	P3426	C00355	HMDB0000181	2.50692	4.50409e-06	0.000742496	1.89881	1.89419	1.32592	5.34639	Peptides	Amino acids	Other amino acids	1.51351e+08
Palmitoleic Acid	N3613	C08362	HMDB0003229	0.285711	8.46637e-05	0.00570054	1.89393	1.88719	-1.80737	4.0723	Lipids	Fatty acids	Unsaturated fatty acids	1.59844e+08
Clofarabine	P6490		HMDB0014769	1.35774	9.49517e-06	0.00115459	1.89317	1.87088	0.441212	5.0225	---	---	---	1.45296e+09
6,7,8-Trimethoxychromen-2-One	P5055		---	1.57122	2.31935e-05	0.00195232	1.8858	1.84388	0.651889	4.63463	---	---	---	9.39055e+07
Glutamine	P1954	C00303	HMDB0003423	0.254993	1.18746e-05	0.00130336	1.88523	1.86541	-1.97147	4.92538	---	---	---	2.97582e+09
Glutamine (L)	P2578		---	0.255863	1.28478e-05	0.00136441	1.88298	1.86257	-1.96655	4.89117	---	---	---	1.12331e+09
Purpurogallin-4-Carboxylic Acid	N2736		---	0.271904	0.00015526	0.00804148	1.88062	1.85639	-1.87883	3.80894	---	---	---	3.38206e+08
1-Palmitoyl-2-Oleoyl-Sn-Glycero-3-Phosphocholine	P17305		HMDB0243985	0.510765	2.26272e-05	0.00193134	1.87172	1.84658	-0.969268	4.64537	---	---	---	1.51241e+10
Dodecylbenzenesulfonic Acid	N5438		HMDB0031031	0.596047	0.000251959	0.0113099	1.87156	1.82818	-0.746502	3.59867	---	---	---	8.98197e+09
Phosphatidylglyceride 22	N12912		---	10.1753	0.000152878	0.00799019	1.86949	1.86311	3.347	3.81566	---	---	---	3.77363e+08
Phosphatidylethanolamine Lyso 22	N9424		---	0.416595	0.00021999	0.0101235	1.86461	1.8359	-1.26328	3.6576	---	---	---	7.92849e+08
Leucyl-leucine	P4839	C11332	HMDB0254039	3.17394	3.65648e-05	0.00236841	1.86082	1.83091	1.66628	4.43694	---	---	---	1.92179e+08
L-Asparagine	N740	C00152	HMDB0000168	1.88227	0.000265568	0.0114826	1.8593	1.82983	0.912473	3.57582	Peptides	Amino acids	Common amino acids	6.81405e+08
Besifloxacin HCl	P8853		---	0.681687	3.24456e-05	0.00222775	1.85572	1.84033	-0.552819	4.48884	---	---	---	1.06669e+09
Chloramphenicol	P7008	C00918	HMDB0014589	0.776471	5.48388e-05	0.00298121	1.85532	1.81295	-0.364996	4.26091	Antibiotics	Others	Aromatic compounds	7.19419e+08
Tyrosine	P2971	C01536	HMDB0000158	1.35643	4.16235e-05	0.00260332	1.85182	1.82688	0.439813	4.38066	---	---	---	37234822773
Pivampicillin	P10817	C11750	HMDB0015542	4.78612	4.69592e-05	0.00276696	1.85173	1.82926	2.25886	4.32828	---	---	---	5.68122e+08
9-(2,3-Dihydroxypropoxy)-9-Oxononanoic Acid	P5326		---	3.01737	2.95815e-05	0.00214041	1.85046	1.83581	1.59329	4.52898	---	---	---	9.22975e+08
Dehydronuciferin	P6222		---	3.72926	6.43464e-05	0.00330474	1.84745	1.8066	1.89889	4.19148	---	---	---	2.90072e+08
(Z)-2-Octylpent-2-Enedioic Acid	P5238		---	0.312282	4.36626e-05	0.00266086	1.84398	1.82227	-1.67908	4.35989	---	---	---	2.60654e+08
1-Myristoyl-2-Hydroxy-Sn-Glycero-3-Phosphoethanolamine	N7663		HMDB0011500	0.33959	0.000443784	0.0154784	1.84104	1.79295	-1.55813	3.35283	---	---	---	1.32146e+08
Benzoic Acid	P1238	C00180	HMDB0001870	1.2918	7.29427e-05	0.00354354	1.83746	1.80093	0.369385	4.13702	---	---	---	4.2276e+09
2-Phenylacetamide	P1624	C02505	HMDB0010715	1.33794	5.67341e-05	0.00305695	1.83234	1.81424	0.420018	4.24616	---	---	---	7949785514
N-Acetyl-Dl-Methionine	N1997		---	2.13793	0.000343539	0.0134401	1.83071	1.81603	1.09622	3.46402	---	---	---	7.91323e+08
N-[1-(4-Methoxy-6-Oxopyran-2-Yl)-2-Methylbutyl]Acetamide	N3579		---	1.71281	0.00054455	0.0171587	1.82967	1.78613	0.776366	3.26396	---	---	---	1.10735e+08
Monoolein	P7919		HMDB0011567	4.73999	8.87837e-05	0.00408495	1.8197	1.79272	2.24488	4.05167	---	---	---	7.57824e+07
Oleamide	P5888	C19670	HMDB0002117	0.151264	0.000100816	0.00446684	1.81932	1.78894	-2.72486	3.99647	---	---	---	2.45972e+09
(E)-2-Decylpent-2-Enedioic Acid	P6060		---	0.344965	9.87838e-05	0.00443338	1.81777	1.78754	-1.53548	4.00531	---	---	---	8.51129e+07
N-Acetyl-Dl-Aspartic Acid	P2783		---	1.323	0.000167736	0.00591478	1.80979	1.76626	0.403812	3.77537	---	---	---	1.24812e+10
C-Mavacurine	P6647		---	0.630311	0.000125472	0.00506784	1.80878	1.77667	-0.665864	3.90145	---	---	---	1.38105e+08
Desferrioxamine D1	P13865		---	0.48247	0.000229427	0.00690399	1.80215	1.74573	-1.05149	3.63935	---	---	---	2.23724e+08
Guanosine 5'-Diphospho-Beta-L-Fucose	N10410		---	0.759019	0.000625324	0.0185096	1.79898	1.78626	-0.397793	3.20389	---	---	---	615259460
Stearoyl Ethanolamide	P7147		HMDB0013078	0.354728	0.000121705	0.00499566	1.79689	1.7779	-1.49522	3.91469	---	---	---	2.22202e+08
Levocabastine Hydrochloride	P9490		HMDB0249522	2.53828	0.000221577	0.00677943	1.79641	1.74765	1.34385	3.65448	---	---	---	1.73801e+08
Topiramate	P8047	C07502	HMDB0005034	0.258079	0.000180271	0.00615483	1.79631	1.75838	-1.95412	3.74407	---	---	---	3.19447e+08
2-(2-Amino-4-Hydroxy-6-Methylpyrimidin-5-Yl)Acetic Acid	P3666		---	1.82611	0.000199828	0.00650635	1.79556	1.7632	0.868771	3.69934	---	---	---	2.38186e+09
Fexofenadine HCl	P11156		---	0.368158	0.000113808	0.00481208	1.7905	1.78573	-1.4416	3.94383	---	---	---	1.29324e+10
2-Coumarinate	P1951	C05838	HMDB0041592	1.4293	0.000138979	0.00535566	1.78867	1.78153	0.515307	3.85705	Phenylpropanoids	Monolignols	Others	1.38691e+09
Biotin	N3344	C00120	HMDB0000030	1.79821	0.000665584	0.0189976	1.78737	1.76964	0.846563	3.1768	Vitamins and cofactors	Cofactors	Coenzymes	1.82248e+08
Lauroylcarnitine	P7596		HMDB0002250	0.184518	0.000153223	0.00565089	1.78637	1.77655	-2.43817	3.81468	---	---	---	6.23942e+08
Uridine 5'-Diphosphate	N7208	C00015	HMDB0000295	1.66009	0.000751859	0.0203782	1.77426	1.75574	0.731262	3.12386	Nucleic acids	Nucleotides	Ribonucleotides	5290396932
N-Acetylneuraminic Acid	N5001	C00270	HMDB0000230	1.78129	0.000660246	0.0189976	1.77114	1.76627	0.832923	3.18029	Carbohydrates	Monosaccharides	Amino sugars	1.12211e+09
Acetylcarnitine	P3624	C02571	HMDB0000201	0.739485	0.000239856	0.00710082	1.76494	1.74746	-0.435408	3.62005	---	---	---	1.22064e+10
Culantraramine	P10938		---	0.484439	0.000211421	0.00666255	1.76398	1.78062	-1.04561	3.67485	---	---	---	8.82521e+08
D-(+)-Pantothenic Acid	N2720		HMDB0000210	1.94003	0.00098763	0.023705	1.76295	1.74451	0.956076	3.00541	---	---	---	1.18754e+09
Hemslecin A	P12758		---	0.566012	0.000394656	0.00963741	1.76039	1.72011	-0.821095	3.40378	---	---	---	2.13764e+08
Sphinganine Related Molecules	P6452		---	5.50397	0.000216367	0.0067084	1.75975	1.74874	2.46047	3.66481	---	---	---	1.80367e+08
Silibinin	N8735	C07610	HMDB0030583	5.47458	0.00132421	0.0281875	1.75835	1.71535	2.45275	2.87804	Flavonoids	Flavonoids	Dihyroflavonols	1.29263e+08
Indarubicin	N3824		---	7.97315	0.000848482	0.0217528	1.75461	1.74995	2.99515	3.07136	---	---	---	4.13321e+07
Alisol C Monoacetate	P12456		---	0.621471	0.000496099	0.0110854	1.75317	1.69997	-0.686242	3.30443	---	---	---	2.83757e+08
Toradol	N3623		HMDB0014608	2.0682	0.00105455	0.0247995	1.75054	1.73712	1.04837	2.97693	---	---	---	4.82268e+07
S-(2-Carboxypropyl)Glutathione	N7000		---	0.855163	0.00149221	0.0295051	1.7467	1.7005	-0.225728	2.82617	---	---	---	1.05455e+09
Tobramycin	P10806	C00397	HMDB0014822	0.620078	0.000442186	0.0102694	1.74618	1.71252	-0.689479	3.3544	---	---	---	1.50068e+08
Myristic Acid	N2947	C06424	HMDB0000806	0.325887	0.000855629	0.0218049	1.74546	1.74796	-1.61756	3.06771	Lipids	Fatty acids	Saturated fatty acids	7.70937e+07
1,1'-Biisoquinoline	P5143		---	2.29489	0.000416242	0.00985984	1.73114	1.71504	1.19843	3.38065	---	---	---	3.01796e+08
Phloretin	P5689	C00774	HMDB0003306	3.11593	0.000372419	0.00943495	1.7301	1.72014	1.63966	3.42897	PK Polyketides	PK12 Flavonoids	PK1212 Chalcones and dihydrochalcones	1.9927e+08
Aconine	P11109	C19990	HMDB0247960	0.409316	0.000411491	0.00982874	1.71507	1.71285	-1.28871	3.38564	Alkaloids	Alkaloids derived by amination reactions	Terpenoid alkaloids	8.76569e+08
Dibutyl Phthalate	P5791	C14214	HMDB0033244	1.64458	0.000690859	0.0133678	1.71116	1.6841	0.717721	3.16061	Obsolete pesticides	Others	Insect repellents	2.5979e+09
Phosphatidylglyceride 18	N12273		---	4.26002	0.00231233	0.0378281	1.69832	1.66033	2.09086	2.63595	---	---	---	1.11616e+08
Indolelactate	N2353	C02043	HMDB0000671	1.71455	0.00204121	0.0352254	1.69223	1.68339	0.777828	2.69011	---	---	---	4.76528e+07
Dipteryxin	P6801		---	5.46446	0.00117215	0.0182683	1.6878	1.64728	2.45008	2.93102	---	---	---	1.11676e+08
Beta-Hydroxymyristic Acid	N3353		HMDB0061656	0.4169	0.0021604	0.036318	1.68622	1.67079	-1.26223	2.66547	---	---	---	8.52684e+07
Asp-Glu	N3823		HMDB0028752	2.83804	0.00232445	0.0379533	1.68165	1.67345	1.5049	2.63368	---	---	---	7.81842e+07
2,6-Dimethoxyquinone	P3082		HMDB0029673	0.597575	0.000718218	0.0136656	1.68076	1.67806	-0.742808	3.14374	---	---	---	728462776
L-Tyrosine	N1752	C00082	HMDB0000158	1.67882	0.00295984	0.0437145	1.67938	1.64257	0.747444	2.52873	Peptides	Amino acids	Common amino acids	1.15163e+09
Simvastatin	P9922	D00434	HMDB0005007	0.639822	0.00136839	0.0199005	1.67355	1.63056	-0.644257	2.86379	---	---	---	1.42727e+08
Valeramide	P676	C01842	HMDB0256275	0.562018	0.00103204	0.0169984	1.67223	1.65413	-0.831312	2.9863	FA Fatty acyls	FA08 Fatty amides	FA0801 Primary amides	3.48326e+09
Allantonin	N1184		---	0.891625	0.00393393	0.0519904	1.66323	1.61075	-0.165491	2.40517	---	---	---	4.97335e+09
Artemether	P6963		HMDB0015643	6.68778	0.0010412	0.017057	1.65493	1.65107	2.74153	2.98247	---	---	---	2.21595e+07
Ergosterol	P8921	C01694	HMDB0000878	0.611806	0.00138532	0.0200445	1.65384	1.62529	-0.708854	2.85845	Steroids	28-Carbon atoms	Ergostane derivatives	3.30196e+08
Gly-Leu	P3180	C02155	HMDB0028929	3.0576	0.00144441	0.0204849	1.65375	1.62242	1.6124	2.84031	---	---	---	3.0289e+08
Uridine	N3341	C00299	HMDB0000296	3.44461	0.00266048	0.0408099	1.65201	1.6544	1.78434	2.57504	Nucleic acids	Nucleosides	Ribonucleosides	1.73924e+09
Kawain	P4405	C09947	HMDB0034212	0.53641	0.0012314	0.0186973	1.64176	1.63571	-0.898593	2.9096	Polyketides	Pyrones	alpha-Pyrones	3.83472e+08
Butyric Acid	P290	C00246	HMDB0000039	0.642182	0.00185936	0.0236841	1.63484	1.60179	-0.638946	2.73064	Organic acids	Carboxylic acids	Monocarboxylic acids	2.45039e+09
Atropine	N4463	C01479	HMDB0014712	2.19817	0.00326458	0.0457936	1.63382	1.63274	1.1363	2.48617	Alkaloids	Alkaloids derived from ornithine	Tropane alkaloids	4.68943e+08
Complanatoside A	P15400		---	2.16866	0.00137071	0.0199183	1.63202	1.62611	1.11681	2.86306	---	---	---	4.56904e+08
Corynoxeine	P8582		HMDB0250480	2.94468	0.00186779	0.0237194	1.63073	1.60001	1.55811	2.72867	---	---	---	5.76233e+07
Hexaethylene Glycol	P5913		HMDB0061822	0.774289	0.00197129	0.0243292	1.62914	1.59548	-0.369056	2.70525	---	---	---	2.16072e+08
Solasodine	P9338	C10822	HMDB0035282	1.49903	0.0015824	0.0216242	1.6283	1.6168	0.584026	2.80068	ST Sterol lipids	ST01 Sterols	ST0115 Solanidines and alkaloid derivatives	5.37916e+08
Cycloart-23-Ene-3, 25 Diol	P9968		---	2.31639	0.0017494	0.022841	1.62176	1.60607	1.21188	2.75711	---	---	---	4.604e+08
Phosphocreatine	P3837	C02305	HMDB0001511	0.626969	0.00185253	0.0236296	1.62098	1.60489	-0.673534	2.73224	---	---	---	4.15819e+08
N8-Acetylspermidine	P3159	C01029	HMDB0002189	0.396455	0.0024748	0.0281858	1.62075	1.59269	-1.33477	2.60646	---	---	---	2.19302e+08
2,3-Dihydroxypropyl Hexadecanoate	P7697		HMDB0245964	0.561342	0.00191033	0.0239658	1.62052	1.59805	-0.833047	2.71889	---	---	---	1.68996e+09
Podototarin	P12980		---	0.623973	0.0026379	0.0293625	1.62021	1.56921	-0.680445	2.57874	---	---	---	1.50481e+08
Nicotinamide	P1249	C00153	HMDB0001406	2.00282	0.00158442	0.0216301	1.62013	1.61815	1.00204	2.80013	Vitamins and cofactors	Vitamins	Water-soluble vitamins	48409233211
Cryptotanshinone	P6907		HMDB0035220	2.97583	0.00159845	0.021708	1.61922	1.62146	1.57329	2.7963	---	---	---	1.90273e+08
Phospho(Enol)Pyruvic Acid	N1454		---	0.350907	0.00514173	0.0606295	1.61889	1.57738	-1.51084	2.28889	---	---	---	3.46792e+08
Linderalactone	P4828	C17425	---	2.11671	0.00165958	0.0220144	1.6183	1.6124	1.08182	2.78	---	---	---	1.92288e+08
Guanine	N1054	C00242	HMDB0000132	2.71934	0.0035927	0.0486879	1.6171	1.61984	1.44326	2.44458	Nucleic acids	Bases	Purines	1.21205e+09
3-Amino-1H-Quinazoline-2,4-Dione	P2849		---	1.36558	0.00239524	0.0276034	1.61246	1.59227	0.449518	2.62065	---	---	---	1.71745e+08
Tri(Butoxyethyl)Phosphate	P8970	C14446	---	1.86652	0.00303313	0.0316757	1.61102	1.55559	0.900352	2.51811	---	---	---	3.44333e+08
Catechin	N4485	C17590	HMDB0002780	4.10709	0.00372588	0.0499917	1.60887	1.61675	2.03812	2.42877	---	---	---	8.9424e+08
Genistein	P5566	C09126	HMDB0003217	1.73193	0.00177771	0.0230132	1.60877	1.60636	0.792381	2.75014	PK Polyketides	PK12 Flavonoids	PK1205 Isoflavonoids	7.97159e+07
Theobromine	P3583	C07480	HMDB0002825	1.49882	0.00212931	0.0255881	1.6081	1.61827	0.583828	2.67176	Alkaloids	Others	Purine alkaloids	7.54534e+09
Dl-Coniine	P1382		---	0.751028	0.00198998	0.0244542	1.60757	1.59622	-0.413062	2.70115	---	---	---	4.23986e+09
2-Hydroxy-6-Methylisonicotinic Acid	P2151		---	1.66961	0.00180258	0.0231873	1.60707	1.60552	0.739508	2.7441	---	---	---	5.91449e+08
Imazodan	P4690		HMDB0253407	1.44608	0.0016709	0.0220813	1.60667	1.60999	0.532146	2.77705	---	---	---	4.32282e+08
2-Methylglutaric Acid	N964		HMDB0000422	0.830913	0.0055065	0.0626876	1.60448	1.57732	-0.267231	2.25912	---	---	---	5.59668e+09
Ginkgolide B	N7647	C07602	HMDB0036861	0.275074	0.00548216	0.0626864	1.60417	1.57294	-1.86211	2.26105	Terpenoids	Diterpenoids (C20)	Ginkgolides	2.47206e+08
L-Citrulline	P2790	C00327	HMDB0000904	1.59777	0.0019649	0.0243292	1.60196	1.59563	0.676064	2.70666	Peptides	Amino acids	Other amino acids	1.58974e+08
Narcotine	P9816		HMDB0033441	0.610638	0.00268448	0.0295924	1.60164	1.57613	-0.71161	2.57114	---	---	---	2.49958e+08
N-Acetylmethionine	P3267	C02712	HMDB0011745	2.2563	0.00216668	0.0258556	1.5971	1.5933	1.17396	2.66421	---	---	---	4.72476e+08
Homopterocarpin	P5956		---	0.674364	0.00234241	0.0272006	1.59391	1.58546	-0.5684	2.63034	---	---	---	6.22006e+08
Harmaline	P3941	C06536	HMDB0030310	0.741014	0.00269759	0.0296326	1.5908	1.56711	-0.432427	2.56902	Alkaloids	Alkaloids derived from tryptophan and anthranilic acid	Indole alkaloids	5.15619e+08
LPE 18:2	N8634		---	0.52251	0.00568243	0.0633235	1.59068	1.56347	-0.93647	2.24547	---	---	---	1.16839e+09
1,2Alpha-Epoxydeacetoxydihydrogedunin	N8249		---	37.4695	0.00622907	0.0663518	1.58492	1.56715	5.22765	2.20558	---	---	---	1.40532e+07
Eudesmin	P9576		---	0.244022	0.00384023	0.0365335	1.58225	1.53755	-2.03492	2.41564	---	---	---	3.94033e+08
LPC 18:2	N10065		---	0.58475	0.00650534	0.0677159	1.57843	1.54818	-0.774108	2.18673	---	---	---	8.1483e+08
Phosphatidylethanolamine Alkenyl 18	N12279		---	2.93849	0.00791351	0.0748799	1.57523	1.52587	1.55508	2.10163	---	---	---	9.60792e+07
Gamma-Glutamylmethionine	P5787		HMDB0034367	0.298121	0.00339778	0.0341198	1.57352	1.54393	-1.74603	2.4688	---	---	---	3.6621e+07
Leucylproline	P4356		HMDB0011175	2.10302	0.00274136	0.0299662	1.57333	1.57848	1.07246	2.56203	---	---	---	6.36847e+08
Hymenamide B	P7812		---	0.64571	0.00276379	0.0300519	1.57289	1.56856	-0.631043	2.5585	---	---	---	7.44359e+08
Gabexate	P6987		HMDB0252569	1.52743	0.00247871	0.0281928	1.5716	1.57446	0.611106	2.60577	---	---	---	6.62325e+07
O-Phospho-L-serine	P3073	C01005	HMDB0000272	1.36649	0.00324737	0.0331562	1.56968	1.55339	0.450479	2.48847	---	---	---	8.5228e+08
L-(-)-Phenylalanine	N1380	C00079	---	1.4652	0.0089435	0.0794461	1.56741	1.50915	0.551094	2.04849	Peptides	Amino acids	Common amino acids	4.59604e+08
D-(+)-Malic Acid	N772	C00497	HMDB0031518	1.32921	0.00848002	0.0772069	1.56738	1.51902	0.410565	2.0716	---	---	---	9.77188e+09
1-Desoxymethylsphinganine	P5943		---	0.492215	0.00353188	0.0349099	1.56337	1.54015	-1.02264	2.45199	---	---	---	1.18954e+09
Metolachlor	P5934	C10953	HMDB0254678	1.42668	0.00441859	0.0397782	1.56277	1.5169	0.51266	2.35472	Pesticides	Herbicides	Anilide herbicides	5.8164e+08
2,3,5-Trichlorphenol	N2111		---	0.753722	0.00646447	0.0675477	1.56248	1.54854	-0.407896	2.18947	---	---	---	7.20755e+08
D-Arabinose-5-Phosphate Disodium Salt	N2990		---	1.92104	0.00590205	0.0646446	1.56199	1.55892	0.941888	2.229	---	---	---	2.25063e+08
Tebuconazole	P6615	C18489	HMDB0258762	5.18495	0.00495907	0.0427074	1.56139	1.50615	2.37433	2.3046	Pesticides	Fungicides	Conazole fungicides	2.17674e+08
Cytidine	N3312	C00475	HMDB0000089	2.33661	0.00607801	0.0654817	1.56116	1.5599	1.22441	2.21624	Nucleic acids	Nucleosides	Ribonucleosides	6.46824e+08
Phosphatidylethanolamine Lyso Alkenyl 18	N8422		---	0.195748	0.00882376	0.0790493	1.56017	1.5159	-2.35293	2.05435	---	---	---	4.27921e+08
3-Epilupeol	P10413		---	0.591117	0.00390077	0.0368415	1.55714	1.55921	-0.758484	2.40885	---	---	---	8.81335e+08
Heptadecanoyl Ethanolamide	P6778		---	0.543869	0.00421845	0.0386927	1.55517	1.52204	-0.878669	2.37485	---	---	---	8.40603e+08
7-Methylsulfenylheptyl Isothiocyanate	P3616		---	0.558245	0.00274536	0.0299662	1.55184	1.56563	-0.84103	2.5614	---	---	---	1.42409e+09
N-Acetyl-O-Methyltyrosine	P4628		---	1.66135	0.00497523	0.0428062	1.55123	1.53181	0.732354	2.30319	---	---	---	1.23046e+08
Secopenitrem D	P12948		---	0.426817	0.00362341	0.0354121	1.55075	1.54123	-1.22831	2.44088	---	---	---	1.45066e+08
Calcimycin	P11677	C11309	---	0.491642	0.00298421	0.0314176	1.54869	1.56315	-1.02432	2.52517	---	---	---	3.71499e+08
Smenospongidine	P9000		---	2.70994	0.00377496	0.0362172	1.54767	1.54102	1.43826	2.42309	---	---	---	2.01632e+08
Beta-Alanine	P323	C00099	HMDB0000056	1.47575	0.00354795	0.0350051	1.54542	1.54966	0.561445	2.45002	Peptides	Amino acids	Other amino acids	16608570207
Norharman	P2580	C20157	HMDB0012897	0.584492	0.00545914	0.0451615	1.5436	1.49794	-0.774746	2.26288	Enzymes	Oxidoreductases	monoamine oxidase B (MAO-B) [HSA:4129] [KO:K00274] [EC:1.4.3.4]	6.18771e+08
Fenoldopam	N4873	C07693	HMDB0014938	5.77926	0.00748814	0.0727379	1.54171	1.53552	2.53088	2.12563	---	---	---	1.69741e+07
3-Hydroxy-2-Octylpentanedioic Acid	P6360		---	0.808329	0.00434768	0.0393922	1.54109	1.51829	-0.306986	2.36174	---	---	---	1.14124e+08
Rhodinyl Acetate	P3977		HMDB0037186	1.79483	0.00413085	0.0381269	1.53702	1.53549	0.843843	2.38396	---	---	---	1.4273e+08
Reboxetine Mesylate Hydrate	P6773		---	2.5227	0.00375378	0.0361257	1.53549	1.54577	1.33497	2.42553	---	---	---	1.57912e+08
PFSM-perfluoroalkyl sulfonamide Et	N5463		---	2.59135	0.0109182	0.0875715	1.52911	1.48162	1.3737	1.96185	---	---	---	3.12226e+08
Gymnemagenin	P11825		---	10.9212	0.00616347	0.0486526	1.52592	1.50365	3.44906	2.21017	---	---	---	4.35589e+07
LPC 16:0	P11034		---	1.63083	0.00535999	0.0446878	1.52519	1.50258	0.705604	2.27084	---	---	---	7.08499e+09
Beta-Nicotinamide Adenine Dinucleotide Phosphate	N12010	C00006	HMDB0000217	1.45521	0.00796831	0.0751498	1.52077	1.52547	0.541225	2.09863	Vitamins and cofactors	Cofactors	Coenzymes	7.54007e+08
3-Methylxanthine	N1412	C16357	HMDB0001886	1.32666	0.0125482	0.0931118	1.51431	1.45864	0.407795	1.90142	Alkaloids	Others	Purine alkaloids	4.48018e+08
D-Glycerate	N335	C00258	HMDB0000148	0.743652	0.00977278	0.083041	1.51161	1.49389	-0.427301	2.00998	---	---	---	1.6175e+09
Nomifensine Maleate Salt	P4657		---	0.779953	0.00633341	0.049312	1.51088	1.47924	-0.358541	2.19836	---	---	---	3.51426e+08
Uridine-5-Diphosphoacetylglucosamine	P13992		---	0.524607	0.0040077	0.0374422	1.50992	1.52731	-0.930691	2.39711	---	---	---	3.67002e+09
Troxipide	P6258		---	2.94464	0.00661273	0.0505959	1.50466	1.48737	1.55809	2.17962	---	---	---	5.90141e+07
PFSA-pentafluorosulfide	N11220		---	0.788111	0.0112595	0.0890249	1.50449	1.48973	-0.34353	1.94848	---	---	---	1.44883e+09
LPE 16:0	N8189		---	2.79993	0.0122635	0.0923949	1.50446	1.46187	1.48539	1.91139	---	---	---	1.62324e+08
(2R)-6-Methylpiperidine-2-Carboxylic Acid	P1881		---	0.674198	0.00566669	0.0460838	1.50304	1.48965	-0.568756	2.24667	---	---	---	1.16765e+08
Sn-Glycero-3-Phosphocholine	P5177	C00670	HMDB0000086	0.757648	0.00643017	0.0498106	1.50146	1.53067	-0.4004	2.19178	---	---	---	17981521129
Ala-Leu	P3590		HMDB0028691	3.46071	0.00623182	0.048968	1.50124	1.49589	1.79107	2.20539	---	---	---	2.19079e+08
Trans-Caffeic Acid	N1729		HMDB0001964	0.770524	0.010847	0.0872975	1.50091	1.48109	-0.376089	1.96469	---	---	---	3.1054e+08
L-Aspartate	N753	C00049	HMDB0000191	1.25486	0.011301	0.0890897	1.497	1.49102	0.327528	1.94688	Peptides	Amino acids	Common amino acids	2.04105e+09
Phosphatidylethanolamine Lyso 20	N9072		---	0.497535	0.0106876	0.0869661	1.49513	1.48153	-1.00713	1.97112	---	---	---	5.86571e+09
Hexylamine	P681	C08306	HMDB0032323	0.684987	0.00705778	0.0525768	1.49454	1.46618	-0.545852	2.15133	---	---	---	3.65023e+09
Atalaphylline	N6728	C10645	---	0.477223	0.0103766	0.0856723	1.49291	1.48588	-1.06727	1.98395	Alkaloids	Alkaloids derived from tryptophan and anthranilic acid	Acridone alkaloids	8.66982e+07
Prednisolone Tebutate	P10295	C08182	HMDB0014998	0.723664	0.0063165	0.0493018	1.49252	1.48294	-0.466607	2.19952	---	---	---	8.51514e+07
Thiamine	P5368	C00378	HMDB0000235	1.68188	0.00482788	0.0420741	1.49018	1.50994	0.750077	2.31624	Vitamins and cofactors	Vitamins	Water-soluble vitamins	2.47036e+08
D-Erythrose 4-phosphate	N2220	C00279	HMDB0001321	0.55633	0.0133834	0.0965468	1.48657	1.46392	-0.845986	1.87343	---	---	---	8.89231e+07
Chloridazon	P4145	C18570	---	1.57937	0.00669831	0.0509345	1.48631	1.48712	0.659349	2.17403	Pesticides	Herbicides	Others	1.31972e+08
(3E)-3-Benzylidene-4-Methyl-1H-1,4-Benzodiazepine-2,5-Dione	N4208		---	1.41205	0.0147155	0.101267	1.48191	1.43476	0.497793	1.83223	---	---	---	9.69903e+08
4-Nitrophenol	N849	C00870	HMDB0001232	0.807967	0.0134219	0.0966325	1.47449	1.45251	-0.307631	1.87219	---	---	---	5.13971e+08
Porphobilinogen	N2885	C00931	HMDB0000245	0.689335	0.0147464	0.101362	1.46953	1.44499	-0.536723	1.83131	---	---	---	1.85412e+08
Chlorovirensic Acid	N6984		---	9.42036	0.012358	0.0925363	1.46901	1.47917	3.23578	1.90805	---	---	---	1.03752e+08
Phytolaccagenin	P11959		---	0.404718	0.0100435	0.0646348	1.46686	1.42639	-1.30501	1.99812	---	---	---	9.31871e+07
Tris(1-Chloro-2-Propyl)Phosphate	P7102		---	0.871874	0.00878002	0.0598379	1.46626	1.43702	-0.197808	2.0565	---	---	---	6.21987e+09
5-Hydroxymethylcytidine	N4071		HMDB0014917	2.35326	0.0153949	0.10306	1.46287	1.44324	1.23466	1.81262	---	---	---	1.1916e+09
Cytidine-5'-Diphosphate	N7187	C00112	HMDB0001546	1.38558	0.0155764	0.103727	1.46112	1.43922	0.470493	1.80753	Nucleic acids	Nucleotides	Ribonucleotides	1.36132e+09
Cytarabine	P4789	C02961	HMDB0015122	2.17523	0.00660882	0.0505937	1.46029	1.47502	1.12117	2.17988	---	---	---	7.57342e+09
Minocycline Hydrochloride	P10267		---	20.9696	0.0101966	0.0650542	1.45962	1.47172	4.39022	1.99155	---	---	---	3.21212e+10
Pantothenic Acid	P4088	C00864	HMDB0000210	1.66583	0.00786515	0.0564055	1.45626	1.46223	0.736239	2.10429	Vitamins and cofactors	Vitamins	Water-soluble vitamins	2.37852e+09
Conivaptan HCl	P4957		---	89.8681	0.0106535	0.0668283	1.4538	1.46114	6.48974	1.97251	---	---	---	3.27946e+08
PFSM-ammonio	N10910		---	0.69186	0.0117037	0.0903595	1.45358	1.47169	-0.531449	1.93168	---	---	---	5.88066e+09
Carviolin	P7014		---	0.131726	0.00903233	0.060835	1.45208	1.433	-2.92439	2.0442	---	---	---	2.66771e+08
Guanosine 5'-Monophosphate	N6363	C00144	HMDB0001397	3.12254	0.0144181	0.100136	1.45006	1.45957	1.64272	1.84109	Nucleic acids	Nucleotides	Ribonucleotides	6461097147
Cis-Thiothixene	P4161		HMDB0015560	19.9029	0.010266	0.0652691	1.44565	1.4785	4.31491	1.9886	---	---	---	4.57142e+08
Phenylacetylglycine	N2054	C05598	HMDB0000821	1.40333	0.0147148	0.101267	1.44374	1.44916	0.488858	1.83225	---	---	---	7.80675e+08
Tetrahydrocurcumin	P8876		HMDB0005789	5.33277	0.00761449	0.0551492	1.4424	1.45765	2.41488	2.11836	---	---	---	5.99839e+08
Asparagine	P1525	C16438	HMDB0251512	1.52151	0.0102433	0.0652386	1.44175	1.41626	0.605501	1.98956	---	---	---	1.06156e+09
Adenosine-3-Monophosphate	N5978		---	3.34046	0.0157417	0.10429	1.43987	1.44731	1.74005	1.80295	---	---	---	2.44727e+10
Candesartan	P9917	C07468	HMDB0014934	23.4927	0.0117757	0.0714838	1.43939	1.4548	4.55414	1.92901	---	---	---	1.56788e+09
Riboflavin-5'-Monophosphate	N8240		---	2.05824	0.0153829	0.10306	1.43828	1.43072	1.04141	1.81296	---	---	---	4.1758e+07
L-Kynurenine	P3750	C00328	HMDB0000684	2.31951	0.00912009	0.0612229	1.4381	1.43601	1.21382	2.04	---	---	---	3.36528e+08
Pelletierine Hydrochloride	P3371		---	0.720809	0.0123282	0.0729703	1.43681	1.3924	-0.472312	1.9091	---	---	---	6.28384e+08
Phosphatidylglyceride 16	N12070		---	1.30207	0.0172236	0.108345	1.43253	1.41744	0.380805	1.76388	---	---	---	2.01979e+09
Methylxanthoxylin	N3510		HMDB0034047	0.850688	0.0181266	0.110427	1.43171	1.42974	-0.233298	1.74168	---	---	---	5.87013e+09
3-Deacetylkhivorin	P12866		---	0.613543	0.0144384	0.0801547	1.42872	1.36888	-0.704765	1.84048	---	---	---	1.59036e+08
3,5-Dimethyl-7-Oxo-6-Oxabicyclo[3.2.1]Octane-2-Carboxylic Acid	P4112		---	37.5042	0.0131041	0.0757227	1.42865	1.43491	5.22898	1.88259	---	---	---	7.23131e+10
NAD+	N11266	C00003	HMDB0000902	1.56955	0.0164488	0.106644	1.42798	1.41798	0.650352	1.78387	Vitamins and cofactors	Cofactors	Coenzymes	12458033001
Kasugamycin Hydrochloride	N7448		---	2.92331	0.0167419	0.10752	1.42558	1.43621	1.5476	1.7762	---	---	---	3.57937e+08
Uridine 5'-Monophosphate	N5374	C00105	HMDB0000288	5.21124	0.0173387	0.108626	1.42093	1.42999	2.38163	1.76098	Nucleic acids	Nucleotides	Ribonucleotides	7.7652e+09
Alisol A,24-Acetate	P12563		---	0.484357	0.0133105	0.0764858	1.41998	1.38038	-1.04586	1.8758	---	---	---	7.78152e+07
Isoeugenol Acetate	P4344		HMDB0034135	159.733	0.0131868	0.0760085	1.41914	1.43512	7.31952	1.87986	---	---	---	5.5513e+08
2-Amino-3-Prop-2-Enylsulfinylpropanoic Acid	P3960		---	0.610939	0.0119788	0.0721411	1.41764	1.39587	-0.7109	1.92159	---	---	---	1.01415e+08
Gamma-Glutamylcysteine	P4985	C00669	HMDB0001049	1.78703	0.0130692	0.0756045	1.41749	1.3831	0.837561	1.88375	---	---	---	2.1425e+08
Morroniside	P9668	C17000	HMDB0254897	55.3538	0.0148193	0.0814295	1.41259	1.41504	5.79061	1.82917	---	---	---	1.765e+08
1-(Pyridin-2-Yl)Isoquinoline	P3689		---	38.7365	0.0150964	0.0822418	1.41159	1.41157	5.27562	1.82113	---	---	---	1.63092e+08
3,5-Dichloro-4-Methoxybenzoic Acid	P4100		---	211.54	0.0152685	0.0827985	1.40939	1.41163	7.72479	1.8162	---	---	---	1.04209e+08
Pedunculoside	P15062		HMDB0256195	3.51807	0.0169624	0.088499	1.40836	1.36153	1.81478	1.77051	---	---	---	1.35483e+08
Baeomycesic Acid	N6615		---	0.467053	0.022897	0.124909	1.40792	1.36877	-1.09834	1.64022	---	---	---	1.63221e+08
Ambiguine D Isonitrile	P9443		---	20.4397	0.0122218	0.0727178	1.40768	1.39646	4.3533	1.91286	---	---	---	4.06761e+07
FT-thioether	N7881		---	3.59199	0.01968	0.115463	1.40499	1.40934	1.84478	1.70598	---	---	---	4.40983e+08
Chlorogenic Acid	P8416	C00852	HMDB0003164	1.49742	0.0144625	0.0801736	1.39978	1.40045	0.582475	1.83976	Phenylpropanoids	Monolignols	Caffeate derivatives	8.10156e+07
2,6-Ditert-Butyl-4-Methylphenol	P4129		---	36.7999	0.0158448	0.0846508	1.39977	1.40981	5.20163	1.80011	---	---	---	1.1378e+08
Sodium Glycocholate Hydrate	P10427		---	0.804711	0.0126752	0.0741833	1.39854	1.39836	-0.313457	1.89704	---	---	---	3.2005e+09
Dichlorprop	N3099	C11020	HMDB0251202	0.8001	0.0244993	0.129883	1.39666	1.36781	-0.321747	1.61085	Pesticides	Plant growth regulators	Auxins	6.99073e+08
Phthalic Anhydride	P2003		HMDB0256501	1.91271	0.0130989	0.0757168	1.39433	1.40341	0.935618	1.88276	---	---	---	2.58898e+09
L-Argininosuccinate	P6150	C03406	HMDB0000052	1.71159	0.0187108	0.0938417	1.3939	1.34834	0.775341	1.72791	Peptides	Amino acids	Other amino acids	2.45981e+08
Adenosine 5'-Diphosphate	N7699	C00008	HMDB0001341	1.35568	0.0254276	0.132019	1.39365	1.36901	0.439019	1.5947	Nucleic acids	Nucleotides	Ribonucleotides	10316454020
1,2-Cyclohexanedione	P956		HMDB0031344	0.783044	0.0151342	0.0823477	1.39316	1.3622	-0.352835	1.82004	---	---	---	6.21559e+08
Luteolin-7-O-Glucoside	N8092	C03951	---	2.21533	0.0215391	0.121388	1.39069	1.4011	1.14752	1.66677	PK Polyketides	PK12 Flavonoids	PK1211 Flavones and Flavonols	4.64291e+07
Cytosine	P923	C00380	HMDB0000630	1.96904	0.0113385	0.0696429	1.38843	1.40708	0.977494	1.94545	Nucleic acids	Bases	Pyrimidines	9.01221e+09
Folic Acid	P9933	C00504	HMDB0000121	0.412204	0.0164288	0.0867559	1.38549	1.36347	-1.27857	1.78439	Vitamins and cofactors	Vitamins	Water-soluble vitamins	2.67981e+07
5-Fluro-2-Pyrimidone	P1009		---	0.704386	0.0177399	0.0907947	1.38307	1.34713	-0.505561	1.75105	---	---	---	2.11656e+09
Bezafibrate	N6318	D01366	HMDB0015465	1.74601	0.0301442	0.142919	1.38155	1.33699	0.804065	1.5208	---	---	---	2.81232e+07
4-O-Methylphloracetophenone	N1776	C10680	HMDB0029646	0.868392	0.025972	0.133438	1.37504	1.38019	-0.203582	1.58549	---	---	---	3.2709e+09
O-Succinyl-L-Homoserine	P4080	C01118	HMDB0255868	127.682	0.019606	0.0964706	1.37307	1.35945	6.99642	1.70761	---	---	---	6.62797e+08
Polyphyllin A	P13147		HMDB0029310	1.93519	0.021331	0.10126	1.3724	1.32337	0.952472	1.67099	---	---	---	4.25853e+08
Cytidine-5'-Monophosphate	N5341	C00055	HMDB0000095	2.08776	0.0226788	0.124253	1.3695	1.37787	1.06195	1.64438	Nucleic acids	Nucleotides	Ribonucleotides	7.23911e+08
2-[(2-Aminobenzoyl)Amino]Propanoic Acid	P4877		---	0.496946	0.0178178	0.090936	1.3694	1.34158	-1.00884	1.74915	---	---	---	3.25318e+07
Mitoxantrone Hydrochloride	P4178		HMDB0015335	4.8562	0.0168583	0.0881825	1.36833	1.34857	2.27983	1.77319	---	---	---	2.94005e+08
Gamma-Glutamyl-Cysteine	P4986		---	1.72536	0.017249	0.0893312	1.36614	1.34815	0.786897	1.76324	---	---	---	5.19211e+08
L-Norleucine	N723	C01933	HMDB0001645	1.71767	0.0290942	0.140505	1.36124	1.32048	0.780452	1.53619	FA Fatty acyls	FA01 Fatty Acids and Conjugates	FA0110 Amino fatty acids	5.40692e+08
2,4,6-Tribromphenol	N5477	C14454	---	0.890141	0.0287991	0.139947	1.36119	1.34896	-0.167894	1.54062	---	---	---	1.96292e+09
Euphorbiasteroid	P13079		---	0.61915	0.0239181	0.108331	1.35697	1.2912	-0.69164	1.62127	---	---	---	1.78073e+08
Cocamidopropylbetaine	P7572		---	0.743946	0.0195764	0.0964616	1.35569	1.32577	-0.42673	1.70827	---	---	---	8.43957e+08
Laccaic Acid A	P12682		---	2.52354	0.0225257	0.104832	1.35239	1.31383	1.33545	1.64732	---	---	---	5.58829e+07
Homoeriodictyol	P3284	C09756	HMDB0253205	0.763101	0.0199015	0.0973728	1.34794	1.32046	-0.390055	1.70112	PK Polyketides	PK12 Flavonoids	PK1214 Flavanones	9.57951e+08
N2-Methylguanosine	N4680		---	1.76414	0.0216024	0.121417	1.34605	1.37431	0.818969	1.6655	---	---	---	6.99212e+07
Sanguinarine	P7241	C06162	HMDB0029367	1.23552	0.0164781	0.0869158	1.34524	1.3533	0.305124	1.78309	Alkaloids	Alkaloids derived from tyrosine	Isoquinoline alkaloids	8.22957e+08
Xanthurenic Acid	N2349	C02470	HMDB0000881	7.62242	0.0313207	0.145863	1.34323	1.3751	2.93025	1.50417	---	---	---	1.5354e+06
Agelasine	P10620		---	0.777029	0.0236668	0.107733	1.34254	1.31797	-0.36396	1.62586	---	---	---	2.83028e+08
Corylin	P6954		---	0.831113	0.0201929	0.0980216	1.34173	1.33486	-0.266884	1.6948	---	---	---	1.08952e+08
Mesoeryhthritol	N565		---	0.569551	0.0290966	0.140505	1.34028	1.33924	-0.812102	1.53616	---	---	---	1.89441e+08
Coenzyme A	N12237	C00010	HMDB0001423	3.8195	0.0277197	0.137556	1.33969	1.35098	1.93338	1.55721	Vitamins and cofactors	Cofactors	Coenzymes	1.39254e+08
N-Acetylglutamate	N1935	C00624	HMDB0001138	1.19131	0.030793	0.144284	1.33853	1.33037	0.252546	1.51155	---	---	---	1.36302e+09
Inosine 5'-monophosphate	N6004	C00130	HMDB0000175	0.581311	0.0325945	0.149037	1.33541	1.30256	-0.782619	1.48686	---	---	---	1.40522e+09
Denudatine	P7595	C08680	---	3.38815	0.0257563	0.113147	1.33521	1.2784	1.7605	1.58912	Alkaloids	Alkaloids derived by amination reactions	Terpenoid alkaloids	4.91939e+08
Isoleucylvaline	P4420		HMDB0028920	3.45011	0.0230933	0.106386	1.33266	1.31392	1.78664	1.63651	---	---	---	2.79431e+08
Hippuric Acid	P2906	C01586	HMDB0000714	1.40699	0.0185902	0.0934678	1.32705	1.3344	0.492611	1.73072	---	---	---	1.46912e+09
Ecliptasaponin A	P15185		---	0.735011	0.0254288	0.112302	1.32494	1.2817	-0.444162	1.59467	---	---	---	7.61391e+07
Methionine	P2037	C01733	HMDB0033951	1.43286	0.0266082	0.115311	1.32169	1.30089	0.518893	1.57498	---	---	---	1.39961e+10
Hyodeoxycholate	P17609	C15517	HMDB0000811	0.387155	0.0255677	0.112698	1.30877	1.28303	-1.36902	1.59231	Steroids	24-Carbon atoms	Cholane derivatives	3369152393
(+)-Butaclamol Hydrochloride	P8056		---	3.08811	0.0215082	0.101711	1.3087	1.30806	1.62672	1.6674	---	---	---	3.6661e+08
Casticin	P8364		HMDB0030660	0.523237	0.0290367	0.121481	1.30657	1.2621	-0.934465	1.53705	---	---	---	2.30869e+08
Methyl Gallate	P3686		HMDB0254590	0.863724	0.0213491	0.101289	1.30632	1.3154	-0.211358	1.67062	---	---	---	4112040782
Cyasterone	P11601	C08816	HMDB0250618	1.96473	0.0249737	0.111153	1.30505	1.30472	0.97433	1.60252	ST Sterol lipids	ST01 Sterols	ST0104 Stigmasterols and C24-ethyl derivatives	1.50777e+08
Vincarine	P7824		HMDB0030389	4.53238	0.0265873	0.115311	1.30089	1.28824	2.18027	1.57533	---	---	---	3.58496e+07
7-Oxocholesterol	P9041		HMDB0000501	3.82206	0.0232575	0.10683	1.29756	1.29861	1.93435	1.63344	---	---	---	879439936
Adenosine 3'-Monophosphate	P7679	C01367	HMDB0003540	2.94009	0.0229079	0.105987	1.29625	1.32652	1.55586	1.64001	---	---	---	40898043267
Pinoresinol Dimethyl Ether	P9231	C10561	---	0.793529	0.0238599	0.108172	1.29618	1.29153	-0.333645	1.62233	Phenylpropanoids	Lignans	Lignans	1.4533e+08
Veratramine	P9742	C10829	HMDB0259781	0.742888	0.0252264	0.111679	1.29424	1.30632	-0.428784	1.59814	Alkaloids	Alkaloids derived by amination reactions	Steroid alkaloids	3.41626e+08
Strictosidine	P11890	C03470	HMDB0304492	0.693716	0.028712	0.120601	1.2926	1.27634	-0.527583	1.54194	Alkaloids	Alkaloids derived from tryptophan and anthranilic acid	Indole alkaloids	6.89335e+07
11A-Acetoxyprogesterone	P8329		---	3.04846	0.0266057	0.115311	1.29128	1.28104	1.60808	1.57503	---	---	---	466012
Purpactin A	P10170		---	1.60373	0.025167	0.111551	1.2893	1.28387	0.681429	1.59917	---	---	---	4.93259e+08
Isocitric Acid	N2026	C00311	HMDB0000193	1.38453	0.0364478	0.158007	1.28834	1.2799	0.469396	1.43833	Organic acids	Carboxylic acids	Tricarboxylic acids	1001115217
Rutamarin	N6202	C09308	HMDB0030666	0.505904	0.0391659	0.164616	1.28731	1.26959	-0.983064	1.40709	Phenylpropanoids	Coumarins	Furanocoumarins	1.2137e+08
Glycocholic Acid	N8420	C01921	HMDB0000138	0.497378	0.0417559	0.170884	1.28679	1.25245	-1.00759	1.37928	Steroids	24-Carbon atoms	Cholane derivatives	5.84002e+07
Propachlor Esa	N3675		---	1.9921	0.0374931	0.160352	1.28564	1.30259	0.994291	1.42605	---	---	---	8.22715e+08
5,6-Dihydro-5-Methyluracil	P1409	C00906	HMDB0000079	1.4204	0.0239333	0.108343	1.28555	1.30688	0.506301	1.621	---	---	---	1.47822e+09
Inosine	N3959	C00294	HMDB0000195	2.83201	0.0316056	0.146393	1.28365	1.30608	1.50182	1.50024	---	---	---	2.75753e+09
Hydroquinidine	P7718	C10696	HMDB0242615	0.772852	0.0301482	0.124168	1.28298	1.26829	-0.371735	1.52074	Alkaloids	Alkaloids derived from tryptophan and anthranilic acid	Quinoline alkaloids	1.08583e+08
Albendazole	N3892	C01779	HMDB0014659	2.63413	0.0348284	0.153854	1.28178	1.29879	1.39733	1.45807	---	---	---	1.33067e+08
Beta-Nicotinamide Mononucleotide	P7349	C00455	HMDB0000229	1.82164	0.0301286	0.124116	1.278	1.32411	0.865236	1.52102	---	---	---	2.39934e+08
Deoxyguanylic Acid	N11556	C00362	HMDB0001044	19.2583	0.0389352	0.163886	1.27642	1.29403	4.26741	1.40966	Nucleic acids	Nucleotides	Deoxyribonucleotides	2.97659e+08
3-Hydroxy-4-Methoxy-2,3-Dihydropyran-6-One	P2516		---	0.82212	0.0227051	0.105414	1.27109	1.34253	-0.282579	1.64388	---	---	---	5.21665e+09
N-Formylmethionine	N1663	C03145	HMDB0001015	1.28623	0.037302	0.160243	1.26909	1.27333	0.363144	1.42827	Peptides	Amino acids	Other amino acids	4.53412e+08
Lamiide	N7591	C11644	---	1.76261	0.0433509	0.173961	1.26849	1.26213	0.817715	1.363	---	---	---	2.45939e+07
Guanosine 5'-Diphosphate-D-Mannose	N10609	C00096	---	0.637335	0.0345172	0.153273	1.26249	1.29137	-0.649876	1.46196	---	---	---	2.30957e+08
LPE 18:1	P10692		---	0.653065	0.0264814	0.115004	1.26194	1.28132	-0.614702	1.57706	---	---	---	5.59473e+09
8,9-Epoxy-3,10-Diisobutyryloxythymol	P7563		---	0.815836	0.0296705	0.123005	1.26103	1.25422	-0.293649	1.52767	---	---	---	6.17378e+07
Roemerine	P5828		HMDB0030264	4.83252	0.0349858	0.135709	1.26049	1.22703	2.27278	1.45611	---	---	---	1.13024e+08
Naproxen	P4409	C01517	HMDB0001923	2.41423	0.0264599	0.114993	1.25837	1.27783	1.27156	1.57741	---	---	---	3.26669e+08
S-D-Lactoylglutathione	P8504	C03451	HMDB0001066	0.582055	0.0321657	0.129385	1.25774	1.26965	-0.780773	1.49261	---	---	---	3.07591e+09
Biuret	P726	C06555	HMDB0249282	1.39508	0.0397756	0.147043	1.25202	1.23056	0.480346	1.40038	---	---	---	5.75047e+08
C17-Sphinganine	P6068		---	0.62046	0.0387686	0.144506	1.25062	1.20981	-0.688589	1.41152	---	---	---	60300008799
Isobutyric Acid	P289	C02632	HMDB0001873	0.745654	0.033624	0.132881	1.24792	1.27856	-0.423422	1.47335	---	---	---	3.10418e+09
Bovinocidin	P1160		HMDB0034259	0.842985	0.034726	0.135275	1.24325	1.24131	-0.246422	1.45935	---	---	---	4.50638e+09
Dihydrosphingosine	P6453	C00836	HMDB0000269	0.675458	0.0340491	0.133751	1.24218	1.23583	-0.566063	1.46789	SP Sphingolipids	SP01 Sphingoid bases	SP0102 Sphinganines	2.77982e+09
Dl-Norleucine	P1498		HMDB0251526	1.23855	0.0410304	0.149802	1.24158	1.19453	0.308648	1.38689	---	---	---	140520427489
Apixaban	P10310		HMDB0248515	8.3102	0.0464109	0.161321	1.22394	1.17252	3.05488	1.33338	---	---	---	4.69767e+07
7-O-Methylchrysin	P6142		---	2.11324	0.0383267	0.143414	1.22301	1.21486	1.07946	1.4165	---	---	---	5.49725e+08
Adenosine 5'-monophosphate	P8236	C00020	HMDB0011617	3.2238	0.034908	0.135559	1.22293	1.25603	1.68876	1.45707	Nucleic acids	Nucleotides	Ribonucleotides	9.46551e+08
Derysphingosine	P6396		---	1.32685	0.042639	0.153346	1.2198	1.20529	0.408005	1.37019	---	---	---	1.55136e+08
Guanosine Cyclic Monophosphate	P8187	C00942	HMDB0001314	3.26663	0.0369105	0.139587	1.21907	1.23352	1.7078	1.43285	Nucleic acids	Cyclic nucleotides	3',5'-Cyclic nuclcleotides	1.62495e+08
Phenolsulfonphthalein	P7868	C12600	---	0.649338	0.0469962	0.162779	1.20801	1.18429	-0.622958	1.32794	---	---	---	1.49257e+09
Wulignan A1	P8126		---	0.828964	0.0453293	0.159215	1.20117	1.1804	-0.270619	1.34362	---	---	---	1.09528e+08
Dehydroxynocardamine	P13380		---	0.609074	0.0465558	0.16164	1.19893	1.17034	-0.715311	1.33203	---	---	---	9.13364e+07
Aminobenzoyl-Glutamate	P5436		---	2.95993	0.0446479	0.158111	1.19635	1.19647	1.56556	1.3502	---	---	---	1.16789e+08
Choline	P729	C00114	HMDB0000097	1.18191	0.0366705	0.139025	1.1955	1.21821	0.241117	1.43568	Pesticides	Plant growth regulators	Others	84940439816
Pidotimod	P4819		HMDB0014917	1.97453	0.0479914	0.165025	1.18041	1.17399	0.981511	1.31884	---	---	---	3.90603e+08
Glutathione	P7185	C00051	HMDB0000125	2.10585	0.0467939	0.162257	1.17238	1.18929	1.0744	1.32981	Vitamins and cofactors	Cofactors	Coenzymes	1.2008e+10
Peiminine	P10147	C10808	HMDB0256206	0.821001	0.049247	0.167376	1.15412	1.15875	-0.284544	1.30762	Alkaloids	Alkaloids derived by amination reactions	Steroid alkaloids	1.76225e+09
1-Methyladenosine	P5874	C02494	HMDB0003331	1.61424	0.0462688	0.16098	1.14959	1.17951	0.690857	1.33471	---	---	---	6.99755e+08
