# Supplementary material for: LAPTM4B counteracts ferroptosis via suppressing the ubiquitin-proteasome degradation of SLC7A11 in non-small cell lung cancer
Source: Cell Death Dis. 2024 Jun 20;15(6):436. doi: 10.1038/s41419-024-06836-x (PMC11190201; doi:10.1038/s41419-024-06836-x)
Supplement: Supplementary file 3 — Supplementary Table S2 [file 41419_2024_6836_MOESM3_ESM.xlsx]

## Sheet: POS. Venny plot 
Names	total	elements
A549.vs.A549KO A549.vs.H1299 A549KO.vs.H1299KO H1299.vs.H1299KO	46	Tyrosine
		Dehydronuciferin
		Benzoic Acid
		Beta-Nicotinamide Mononucleotide
		N-Acetyl-Asp-Glu
		Sodium Glycocholate Hydrate
		Theobromine
		Chlorogenic Acid
		Sorbitol
		Gamma-Glutamylmethionine
		Cytosine
		5,6-Dihydro-5-Methyluracil
		Derysphingosine
		2-Phenylacetamide
		Clofarabine
		Linoleyl Carnitine
		9-(2,3-Dihydroxypropoxy)-9-Oxononanoic Acid
		Methionine
		Cytarabine
		1-Methylnicotinamide
		N-Acetyl-O-Methyltyrosine
		Folic Acid
		Asparagine
		Smenospongidine
		Thiamine
		Peiminine
		Tri(Butoxyethyl)Phosphate
		Culantraramine
		Gymnemagenin
		2-[(2-Aminobenzoyl)Amino]Propanoic Acid
		Oxypeucedanin Hydrate
		Palmitoylcarnitine
		Adenosine 5'-monophosphate
		(5-L-Glutamyl)-L-glutamine
		L-Citrulline
		Adenosine 3'-Monophosphate
		2,3-Dihydroxypropyl Hexadecanoate
		Hippuric Acid
		Phenolsulfonphthalein
		Creatine
		Sphinganine Related Molecules
		Polyphyllin A
		Cycloart-23-Ene-3, 25 Diol
		6,7,8-Trimethoxychromen-2-One
		Carnitine
		Biuret
A549.vs.A549KO A549.vs.H1299 A549KO.vs.H1299KO	61	Deethylatrazine
		Indole-3-carbaldehyde
		Alibendol
		Lovastatin
		3-Acetylthiazolidine-4-Carboxylic Acid
		5-Butyl-3-Methyl-7H-Furo[3,2-G]Chromen-7-One
		Ornithine
		4-Guanidinobutyric Acid
		Dehydrophytosphingosine
		6,7-Dihydrotabersonine
		Indoline
		2',2'-Difluoro-2'-Deoxyuridine
		Myclobutanil
		Tigogenin
		5-O-Methylvisammioside
		Xanthine
		1-Benzylimidazole
		(-)-Epicatechin
		Tryptophan
		Thymine
		Melophlin P
		Gamma-Mangostin
		2-Hydroxy-4-Methyl-3H-Benzo[E][1,4]Diazepin-5(4H)-One
		Naringenin-7-O-Beta-D-Glucoside
		R(-)-Me5 Hydriodide
		1-Naphthylamine
		Cordycepin
		Proline-Hydroxyproline
		Lysine
		N-Methylhistidine
		N,N-Dimethylaniline
		Piperlotinec
		7,8-Dimethylalloxazine
		3-Phosphoglycerate
		Angelicin
		Butyryl Carnitine
		Pheophorbide A
		Xanthosine
		Arachidonyl Dopamine
		4-Methoxy-9H-Xanthen-9-One
		Olaquindox
		6'-O-Beta-D-Apiofura-Sweroside
		Ruscogenin
		Ketoisovaleric Acid
		Berberrubine
		Cytoxan
		Betaine
		Securinine
		Sinoacutine
		Glutamylphenylalanine
		Serine
		Cinnamic Acid
		(R)-4-Aminoisoxazolidin-3-One
		Quetiapine
		Schisandrin B
		Diphenylamine
		4-(Cytisin-12-Amido)-Benzoic Acid
		5-Methyluridine
		Methyl 2-(2-Amino-4-Hydroxy-6-Methylpyrimidin-5-Yl)Acetate
		Smenospongiarine
		6-Hydroxy-2-(4-Methoxyphenyl)-4H-Chromen-4-One
A549.vs.A549KO A549.vs.H1299 H1299.vs.H1299KO	15	7-Oxocholesterol
		Hexaethylene Glycol
		Hydroquinidine
		O-Phospho-L-serine
		Ergosterol
		7-O-Methylchrysin
		Phloretin
		2-(2-Amino-4-Hydroxy-6-Methylpyrimidin-5-Yl)Acetic Acid
		Metolachlor
		(2R)-6-Methylpiperidine-2-Carboxylic Acid
		Solasodine
		(+)-Butaclamol Hydrochloride
		Pivampicillin
		Ambiguine D Isonitrile
		Sn-Glycero-3-Phosphocholine
A549.vs.A549KO A549KO.vs.H1299KO H1299.vs.H1299KO	12	Beta-Alanine
		Simazine
		Norharman
		Glutamine (L)
		Laccaic Acid A
		Aminobenzoyl-Glutamate
		S-D-Lactoylglutathione
		Corynoxeine
		Glutamine
		Imazodan
		Gabexate
		1-Methyltryptophan
A549.vs.H1299 A549KO.vs.H1299KO H1299.vs.H1299KO	64	N8-Acetylspermidine
		Pantothenic Acid
		C-Mavacurine
		O-Succinyl-L-Homoserine
		C17-Sphinganine
		5-Aminovaleric Acid Betaine
		Phytolaccagenin
		Conivaptan HCl
		Candesartan
		Aconine
		2,6-Ditert-Butyl-4-Methylphenol
		Desferrioxamine D1
		1-Methyladenosine
		Hemslecin A
		N-Acetyl-Dl-Aspartic Acid
		Secopenitrem D
		Eudesmin
		Simvastatin
		Acetylcarnitine
		Cyasterone
		(Z)-2-Octylpent-2-Enedioic Acid
		3,5-Dimethyl-7-Oxo-6-Oxabicyclo[3.2.1]Octane-2-Carboxylic Acid
		Dehydroxynocardamine
		2-Coumarinate
		Gamma-Glutamylcysteine
		Vincarine
		1-(Pyridin-2-Yl)Isoquinoline
		Podototarin
		1-Palmitoyl-2-Oleoyl-Sn-Glycero-3-Phosphocholine
		Prednisolone Tebutate
		3-Amino-1H-Quinazoline-2,4-Dione
		Cis-Thiothixene
		Complanatoside A
		Denudatine
		Oleamide
		2-Hydroxy-6-Methylisonicotinic Acid
		Strictosidine
		L-Argininosuccinate
		Cryptotanshinone
		Octopine
		Dl-Norleucine
		Euphorbiasteroid
		Pelletierine Hydrochloride
		Topiramate
		Tobramycin
		Minocycline Hydrochloride
		Sanguinarine
		(E)-2-Decylpent-2-Enedioic Acid
		Alisol C Monoacetate
		Lauroylcarnitine
		Ecliptasaponin A
		Nicotinamide
		Gamma-Glutamyl-Cysteine
		Linderalactone
		Tetrahydrocurcumin
		Genistein
		Isoeugenol Acetate
		3-Deacetylkhivorin
		3,4-Dihydroxy-L-Phenylalanine
		Heptadecanoyl Ethanolamide
		Alisol A,24-Acetate
		Reboxetine Mesylate Hydrate
		Morroniside
		11A-Acetoxyprogesterone
A549.vs.A549KO A549.vs.H1299	23	Byakangelicin
		3,9-Dimethoxypterocarpan
		Phytosphingosine
		Cys-Gly
		Brompheniramine
		L-Arginine
		Dalbergione
		Phosphocholine
		Platyphyllenone
		Hypotaurine
		Terbumeton
		Bullatine B
		Glutathione (Reduced)
		Acetylsulfamethoxazole
		Butyl Paraben
		N-Methylaniline
		Tri-N-Butyl Phosphate
		Dextromethorphan
		Salicin
		9-Methoxy-2,2-Dimethyl-2,6-Dihydro-Pyrano[3,2-C]Quinolin-5-One
		Indoleacetic Acid
		Cholecalciferol
		1-Methylguanosine
A549.vs.A549KO A549KO.vs.H1299KO	10	Methyltyrosinate
		Sulfapyridine
		Citrinin
		Kinetin
		1-Isothiocyanato-8-(Methylsulfinyl)-Octane
		5,7-Dimethoxy-2-Phenyl-4H-Chromen-4-One
		Piscidic Acid
		O-Propanoylcarnitine
		7'-Hydroxy-[3,4']Bichromenyl-2,2'-Dione
		L-Alanine
A549.vs.A549KO H1299.vs.H1299KO	11	Uridine-5-Diphosphoacetylglucosamine
		2,6-Dimethoxyquinone
		N-Acetylmethionine
		Glutathione
		Guanosine Cyclic Monophosphate
		Casticin
		7-Methylsulfenylheptyl Isothiocyanate
		3-Epilupeol
		Pidotimod
		Dipteryxin
		Apixaban
A549.vs.H1299 A549KO.vs.H1299KO	68	Valine
		4-Pyridoxate
		S-Adenosyl-L-methionine
		Melibiose
		Coniferyl Aldehyde
		Spermidine
		3,4-Dimethoxybenzoic Acid
		Isonicotinic Acid
		Eriocitrin
		Echinatin
		Indole-3-Acetaldehyde
		Tomatidine
		D-Glucosyl-Beta1-1'-D-Erythoro-Sphingosine
		Guanidinoacetic Acid
		His
		Cysteine
		Phenylacetaldehyde
		L-Valine
		Lidocaine
		5'-Methylthioadenosine
		Alpha-Pyrrolidinovalerophenone
		Kobusone
		Acetylcysteine
		(E)-1-(4-Methylquinazolin-2(1H)-Ylidene)Guanidine
		Pseudolaric Acid A-O-Beta-D-Glucopyranoside
		Cyclo(Leu-Pro)
		1-Aminocyclopropane-1-Carboxylate
		Doripenem Hydrate
		(+/-)-Alpha-Lipoic Acid Amide
		Anabasamine
		Moguisteine
		4-Amino-2-Chloropyridine
		Trigonelline Hydrochloride
		Daunorubicin HCl
		Histamine
		Creatinine
		L-Threonine
		Guanosine
		Acetylresveratrol
		Thiazolidine-4-Carboxylic Acid
		Pyroglutamylisoleucine
		Epigallocatechin
		2-Methylpyrrolidine
		Gentiobiose
		Byakangelicol
		Cyclohexylamine
		Ochropposinine
		Astaxanthin
		Metrazoline
		Phenylalanine
		N-Methylglutamic Acid
		3-Acetylaconitine
		Zeatin
		C17 Sphingosine
		1-Isothiocyanato-4-(Methylsulfinyl)-Butane
		Acetylcholine
		Arginine
		N2,N2-Dimethylguanosine
		3-Hydroxy-1,2-Dimethylpyridin-4(1H)-One
		Daidzein
		Hupehenine
		2-(3-Chlorophenyl)-4,4-Dimethyl-4,5-Dihydrooxazole
		Roccellic Acid
		Gamma-Glutamylleucine
		(2E,4E)-N-[2-(4-Hydroxyphenyl)Ethyl]Dodeca-2,4-Dienamide
		Ziyuglycoside II
		Triethylphosphate
		Sebuthylazine
A549.vs.H1299 H1299.vs.H1299KO	11	1,1'-Biisoquinoline
		Veratramine
		Xanthomonic Acid
		Stearoyl Ethanolamide
		Isobutyric Acid
		Nomifensine Maleate Salt
		Leucyl-leucine
		Sulfabenzamide
		Dihydrosphingosine
		3,5-Dichloro-4-Methoxybenzoic Acid
		Monoolein
A549KO.vs.H1299KO H1299.vs.H1299KO	21	Levocabastine Hydrochloride
		5-Fluro-2-Pyrimidone
		Dibutyl Phthalate
		Chloridazon
		Artemether
		Phthalic Anhydride
		Tebuconazole
		Carviolin
		Isoleucylvaline
		Valeramide
		1-Desoxymethylsphinganine
		Naproxen
		Rhodinyl Acetate
		Kawain
		Pedunculoside
		Leucylproline
		Gly-Leu
		Butyric Acid
		Ala-Leu
		Roemerine
		Troxipide
A549.vs.A549KO	14	Aspartic Acid
		Camptothecin
		Chloroxine
		Toddalolactone
		Patchouli Alcohol
		Alpha-Naphthoflavone
		Meloxicam
		Propoxyphene
		Praeruptorin B
		3',5'-Cyclic AMP
		Rhapontin
		N,N-Dimethylarginine
		Lysionotin
		(S)-3-Amino-4-Phenylbutyric Acid
A549.vs.H1299	14	Proline
		Icos-19-Ene-1,2,4-Triol
		Ophthalmate
		Minoxidil
		2-Mercapto Benzimidazole
		Pinolidoxin
		LPC 18:1
		Jaeschkeanadiol
		N-(2-Furoyl)Glycine
		Nomegestrol Acetate
		Dimethyl Phthalate
		Malic Acid
		Methioninesulfoxide
		DEP
A549KO.vs.H1299KO	17	(2E,4E,12Z)-N-(2-Methylpropyl)Octadeca-2,4,12-Trienamide
		Di(2-Ethylhexyl)Phthalate
		Vitamin K1
		Propionic Acid
		(2E,4E)-N-(2-Methylpropyl)-6-Thiophen-2-Ylhexa-2,4-Dienamide
		Alpha-Tocopherol
		Microcolin H
		N-Methylisoleucine
		Spermine
		Isatin
		3,4-Dihydro-Papaveraldine
		Thalicsine
		Dodemorph
		Desferrioxamine B
		C18 Sphingosine
		Cholest-4,6-Dien-3-One
		Lafutidine
H1299.vs.H1299KO	32	Cocamidopropylbetaine
		Dl-Coniine
		Chloramphenicol
		3-Hydroxy-2-Octylpentanedioic Acid
		Agelasine
		2-Amino-3-Prop-2-Enylsulfinylpropanoic Acid
		Purpactin A
		L-Kynurenine
		LPC 16:0
		LPE 18:1
		Tris(1-Chloro-2-Propyl)Phosphate
		Besifloxacin HCl
		8,9-Epoxy-3,10-Diisobutyryloxythymol
		Bovinocidin
		Hyodeoxycholate
		Phosphocreatine
		Homopterocarpin
		Homoeriodictyol
		Methyl Gallate
		Narcotine
		Harmaline
		Calcimycin
		1,2-Cyclohexanedione
		Corylin
		Mitoxantrone Hydrochloride
		Hexylamine
		Wulignan A1
		3-Hydroxy-4-Methoxy-2,3-Dihydropyran-6-One
		Fexofenadine HCl
		Hymenamide B
		Choline
		Pinoresinol Dimethyl Ether

## Sheet: NEG. Venny plot
Names	total	elements
A549.vs.A549KO A549.vs.H1299 A549KO.vs.H1299KO H1299.vs.H1299KO	30	Chlorovirensic Acid
		16-Hydroxypalmitate
		6-(Gamma,Gamma-Dimethylallylamino)Purine
		Atropine
		Indarubicin
		Purpurogallin-4-Carboxylic Acid
		Adenosine-3-Monophosphate
		Sorbicillin
		N2-Methylguanosine
		Riboflavin-5'-Monophosphate
		Guanosine 5'-Diphospho-Beta-L-Fucose
		N-[1-(4-Methoxy-6-Oxopyran-2-Yl)-2-Methylbutyl]Acetamide
		Rutamarin
		Xanthurenic Acid
		N-Acetylaspartylglutamate
		Inosine 5'-monophosphate
		D-Erythrose 4-phosphate
		Ginkgolide B
		L-Asparagine
		Vaccenic acid
		Guanosine 5'-Monophosphate
		Palmitoleic Acid
		Atalaphylline
		Beta-Hydroxymyristic Acid
		Kasugamycin Hydrochloride
		FT-thioether
		4-Methylumbelliferyl Acetate
		Derrustone
		Luteolin-7-O-Glucoside
		Phospho(Enol)Pyruvic Acid
A549.vs.A549KO A549.vs.H1299 A549KO.vs.H1299KO	14	M-Xylene-4-Sulfonic Acid
		Irisxanthone
		3-Phospho-D-Glycerate
		Alpha-D-Glucose-1,6-Diphosphate
		PFCA-diether Hsubstituted
		Cytidine 5'-Triphosphate
		Phosphatidylethanolamine 17
		Perfluoro-2-[(Perfluoropentyl)Oxy]Propanoic Acid
		Valsartan
		2'-O-Methyluridine
		Dimethachlor OXA
		N-Acetyl-L-Leucine
		Guanosine 5'-Diphosphate
		Phosphatidylinositol 16
A549.vs.A549KO A549.vs.H1299 H1299.vs.H1299KO	4	Dodecylbenzenesulfonic Acid
		NAD+
		5-Hydroxymethylcytidine
		Phosphatidylglyceride 16
A549.vs.A549KO A549KO.vs.H1299KO H1299.vs.H1299KO	12	PFSM-ammonio
		FA 18:1+1O
		Phosphatidylglyceride 18
		Deoxyguanylic Acid
		Phosphatidylethanolamine Alkenyl 18
		Asp-Glu
		Adenosine 5'-Diphosphate
		Dimethenamide ESA
		N-Formylmethionine
		Cytidine-5'-Monophosphate
		N-Acetyl-Dl-Methionine
		Uridine 5'-Monophosphate
A549.vs.H1299 A549KO.vs.H1299KO H1299.vs.H1299KO	23	Isocitric Acid
		Palmitic Acid
		L-Tyrosine
		D-(+)-Pantothenic Acid
		Bezafibrate
		Biotin
		Phenylacetylglycine
		Cytidine
		Toradol
		L-(-)-Phenylalanine
		N-Acetylneuraminic Acid
		LPC 18:2
		Afzelechin
		Geniposide
		L-Norleucine
		Phosphatidylglyceride 22
		Procyanidin B2
		3-Methylxanthine
		Myristic Acid
		Glycocholic Acid
		Porphobilinogen
		(Z)-3-Hydroxyhexadec-7-Enoic Acid
		1,2Alpha-Epoxydeacetoxydihydrogedunin
A549.vs.A549KO A549.vs.H1299	5	Phosphatidylethanolamine Lyso Alkenyl 16
		NADH
		Phosphatidylserine 18
		Gmelinol
		Phosphatidylinositol 18
A549.vs.A549KO A549KO.vs.H1299KO	10	4,4`-Thiodiphenol
		UDP-N-acetyl-alpha-D-glucosamine
		2-Chloroadenosine
		Chrysoeriol
		2,3',4,6-Tetrahydroxybenzophenone
		2-Hydroxyisocaproic Acid
		Gluconate
		5-Methoxypsoralen
		Flavin Adenine Dinucleotide
		3,5-Dichloro-2-O-Methylanziaic Acid
A549.vs.A549KO H1299.vs.H1299KO	6	Baeomycesic Acid
		Silibinin
		Cytidine-5'-Diphosphate
		Uridine 5'-Diphosphate
		Fenoldopam
		Coenzyme A
A549.vs.H1299 A549KO.vs.H1299KO	17	Ketoleucine
		2-Hydroxy-4-Methylpentanoate
		Uridine 5'-Diphosphoglucuronic Acid
		Rubiadin
		Taurine
		Ethyl 2,3-Dioxo-1,4-Dihydroquinoline-4-Carboxylate
		Rhizocarpic Acid
		Isoleucine
		PFCA-H
		Eriodictyol 7,3'-Dimethyl Ether
		FT-PFSA
		Dihydroxyacetone Phosphate
		6-Phospho-D-gluconate
		PFAP-FT PAP
		Violacein
		Daunorubicin
		Phosphatidylethanolamine Alkenyl 16
A549.vs.H1299 H1299.vs.H1299KO	7	N-Acetyl-L-aspartate
		Beta-Nicotinamide Adenine Dinucleotide Phosphate
		Phosphatidylethanolamine Lyso 22
		Swertiamarin
		Phosphatidylethanolamine Lyso Alkenyl 18
		(3E)-3-Benzylidene-4-Methyl-1H-1,4-Benzodiazepine-2,5-Dione
		Guanine
A549KO.vs.H1299KO H1299.vs.H1299KO	23	Lamiide
		Catechin
		D-(+)-Malic Acid
		Propachlor Esa
		1-Myristoyl-2-Hydroxy-Sn-Glycero-3-Phosphoethanolamine
		Allantonin
		4-O-Methylphloracetophenone
		D-Glycerate
		LPE 18:2
		PFSA-pentafluorosulfide
		Inosine
		Mesoeryhthritol
		Indolelactate
		Uridine
		LPE 16:0
		D-Arabinose-5-Phosphate Disodium Salt
		Methylxanthoxylin
		2-Methylglutaric Acid
		L-Aspartate
		Guanosine 5'-Diphosphate-D-Mannose
		3-(4-Hydroxyphenyl)lactate
		4-Nitrophenol
		Phosphatidylethanolamine 18
A549.vs.A549KO	8	MGMG 16:3
		PFCA-pentafluorosulfide
		Guanosine-5'-Triphosphate Sodium Salt
		Taurohyodeoxycholic Acid
		Glycoursodeoxycholic Acid
		Lamalbid
		Imidazole-4-acetate
		6:2 Fluorotelomer Thioether Propanoic Acid
A549.vs.H1299	6	Phosphatidylethanolamine 16
		Glutathione (Oxidized)
		Oleic Acid
		Citrate
		Quinolinic Acid
		Sweroside
A549KO.vs.H1299KO	20	PFAP-diPAP
		Adonitol
		Erythronolactone
		D-Glucose 1-phosphate
		Quercetin
		Mesaconic Acid
		L-Glutamic Acid
		3-Chloro-2,2,3,3-Tetrafluoropropanoic Acid
		3-Aminoisobutyric acid
		Haemoventosine
		Shogaol
		2'-O-Methylinosine
		Phosphoric Acid
		PFSA-Cl
		Threonate
		Norrhizocarpic Acid
		Pyridoxine
		Trifluoroacetic Acid
		Adenosine 5'-Triphosphate
		UDP-D-glucose
H1299.vs.H1299KO	9	Phosphatidylethanolamine Lyso 20
		S-(2-Carboxypropyl)Glutathione
		Albendazole
		2,3,5-Trichlorphenol
		PFSM-perfluoroalkyl sulfonamide Et
		N-Acetylglutamate
		2,4,6-Tribromphenol
		Trans-Caffeic Acid
		Dichlorprop
