# Supplementary material for: LAPTM4B counteracts ferroptosis via suppressing the ubiquitin-proteasome degradation of SLC7A11 in non-small cell lung cancer
Source: Cell Death Dis. 2024 Jun 20;15(6):436. doi: 10.1038/s41419-024-06836-x (PMC11190201; doi:10.1038/s41419-024-06836-x)
Supplement: Supplementary file 4 — Supplementary Table S3 [file 41419_2024_6836_MOESM4_ESM.xlsx]

## Sheet: A431 vs A431 KO
MetaboName
PYRUVIC ACID MEOX TMS 3
LACTIC ACID, O,O-TMS_1 (major) 1
Alanine (2TMS) 1
Dihydrouracil 1
ND RI:1167
ND RI:1190
3-Hydroxyisovaleric acid-nTMS 1
pyrophosphate 12
UREA-2TMS (major) 2
Phosphoric acid (3TMS)
PROLINE,N,O-TMS 1
GLYCINE,N,N,O-TMS (major) 1
SUCCINIC ACID 2TMS 1
Fumaric acid-2TMS 1
SERINE,N,O,O-TMS 1
BETA-ALANINE, N,N,O-TMS (major) 1
Aminomalonic acid, tris(trimethylsilyl)- 1
Malic acid, 2-methyl-, DL- (3TMS) 2
Nicotinamide (2TMS) 1
Asparagine [-H2O] (2TMS) 1
N-Acetyl-L-serine (2TMS) 3
PYROGLUTAMIC ACID,N,O-TMS 1
METHIONINE, N,O-TMS 1
ASPARTIC ACID,N,N,O-TMS 1
CREATININE-3TMS_1 1
CYSTEINE,N,O,S-TMS 1
Glutaric acid, 2-hydroxy- (3TMS) 1
ND RI:1577
Hypotaurine-3TMS 1
GLUTAMIC ACID,N,O,O-TMS (major) 1
L-(-)-Phenylalanine-2TMS 1
N-ACETYL-L-ASPARTIC ACID O,O,O-TMS 1
ASPARAGINE,N,N,O-TMS (major) 1
Taurine-3TMS 1
GLYCEROL-2-PHOSPHATE-4TMS 1
2-AMINO-ADIPIC ACID, N,O,O-TMS 2
Glucose, 1,6-anhydro, beta-D- (3TMS) 23
OROTIC ACID-3TMS (low score!)
GLYCEROL-3-PHOSPHATE-4TMS 1
GLUTAMINE,N,N,O-TMS_1 (major)
O-PHOSPHOETANOLAMINE, N,N,O,O-TMS 1
Glyceric acid-2-phosphate, DL- (4TMS) 1
Glyceric acid-3-phosphate (4TMS) 2
ORNITHINE,N,N,N,O-TMS_2 (major) 1
Uridine 5'-diphospho-N-acetylglucosamine-nTMS 1
ND RI:1865
ADENINE-2TMS 1
HISTIDINE, N,N,O-TMS 1
LYSINE,N,N,N,O-TMS_2 (major) 1
Hexadecanoic acid methyl ester, n- 1
TYROSINE,N,O,O-TMS 1
PANTOTHENIC ACID-O,O,O-3TMS 1
cytidine-5'-monophosphate (maybe?)
GLUCONIC ACID 6TMS 3
CYSTATHIONINE,N,N,O,O-TMS 1
TRYPTOPHAN,N,N,O-TMS 1
OCTADECANOIC ACID-TMS 1
SPERMIDINE,N,N,N,N,N-TMS (major) 1
FRUCTOSE-1-PHOSPHATE-MEOX 6TMS 2
Inositol-1-phosphate, myo- (7TMS) 1
ADENOSINE-N,O,O,O-TMS 1
Sucrose, D- (8TMS) 2
ARGININOSUCCINATE-TMS derivative 1
Guanosine 1
1-MONOSTEAROYLGLYCEROL-2TMS 3
S-Adenosyl-L-methionine 1
1-PALMITOYL-sn-GLYCERO-3-PHOSPHOCHOLINE-TMS 1
ADENOSINE-5-MONOPHOSPHATE-5TMS 1
ALPHA-TOCOPHEROL-TMS 1
CHOLESTEROL-TMS 1
Lathosterol-TMS 1
L-Valine 1
Leucine, DL- (2TMS) 2
ISOLEUCINE, N,O-TMS 1
THREONINE,N,O,O-TMS 1
Threitol, D- (4TMS) 1
Aldopentose mix 1 (XYLOSE/LYXOSE-MEOX 4TMS)
D-Xylulose 1
5-carbon sugar alcohol mix (XYLITOL-5TMS, RIBITOL-5TMS)
5-carbon sugar alcohol mix (ARABITOL-5TMS, RIBITOL-5TMS)
FUCOSE-MEOX 4TMS / RHAMNOSE-MEOX 4TMS
GLYCYLGLYCINE, N,N,N,O-TMS (major) 12
CITRIC ACID-4TMS 1
CITRULLINE-3TMS_2 (Arginine) 1
1,5-DIAMINOPENTANE, N,N,N,N-TMS (Cadaverine)
Ketohexose mix 1 (FRUCTOSE/SORBOSE/TAGATOSE/PSICOSE-MEOX 5TMS)
Ketohexose mix 2 (FRUCTOSE/SORBOSE/TAGATOSE/PSICOSE-MEOX 5TMS)
Aldohexose mix 1 (GALACTOSE/GULOSE/ALLOSE-MEOX 5TMS)
Aldohexose mix 2 (GLUCOSE/GALACTOSE/MANNOSE/IDOSE/ALTROSE-MEOX 5TMS)
Aldohexose mix 3 (GLUCOSE/GALACTOSE/MANNOSE/ALTROSE/TALOSE/GULOSE-MEOX 5TMS)
6-carbon sugar alcohol mix 1 (MANNITOL-6TMS, SORBITOL-6TMS, GALACTITOL-6TMS, IDITOL-6TMS)
some 6-carbon sugar alcohol mix (but not clean)
scyllo-Inositol-6TMS
myo-Inositol-6TMS
ND RI:2103
OCTADECENOIC ACID,-9-(Z)-TMS 1
ND RI:2262
FRUCTOSE-6-PHOSPHATE-MEOX 6TMS 2
GLUCOSE-6-PHOSPHATE-MEOX-6TMS_1 (major) 1
INOSINE-4TMS
LACTOSE-MEOX 8TMS (major)
LACTOSE-MEOX 8TMS
MALTOSE-MEOX 8TMS_1 (major) 1
TREHALOSE-8TMS 1
TURANOSE MEOX 8TMS
Mix of MELIBIOSE/ISOMALTOSE-MEOX 8TMS
Monomethylphosphate (2TMS)
1-AMINOCYCLOPROPANE CARBOXYLIC ACID-2TMS
Pyrazine
Piperidin-2-one, 3-amino- (2TMS) (maybe?)
gamma-Aminobutyric acid (GABA)
Pyrophosphate (4TMS)
glucose-1-phosphate
Hypoxanthine
cysteine-glycine
ND RI:2318 (contains FA tail)
Uridine (4TMS)
SPHINGOSINE-N,O,O-TMS
ND RI:2590 (contains phenyl)

## Sheet: Hela vs Hela KO
MetaboName
PYRUVIC ACID MEOX TMS 3
LACTIC ACID, O,O-TMS_1 (major) 1
Alanine (2TMS) 1
Dihydrouracil 1
ND RI:1167
ND RI:1190
3-Hydroxyisovaleric acid-nTMS 1
pyrophosphate 12
UREA-2TMS (major) 2
Phosphoric acid (3TMS)
PROLINE,N,O-TMS 1
GLYCINE,N,N,O-TMS (major) 1
SUCCINIC ACID 2TMS 1
Fumaric acid-2TMS 1
SERINE,N,O,O-TMS 1
BETA-ALANINE, N,N,O-TMS (major) 1
Aminomalonic acid, tris(trimethylsilyl)- 1
Malic acid, 2-methyl-, DL- (3TMS) 2
Nicotinamide (2TMS) 1
Asparagine [-H2O] (2TMS) 1
N-Acetyl-L-serine (2TMS) 3
PYROGLUTAMIC ACID,N,O-TMS 1
METHIONINE, N,O-TMS 1
ASPARTIC ACID,N,N,O-TMS 1
CREATININE-3TMS_1 1
CYSTEINE,N,O,S-TMS 1
Glutaric acid, 2-hydroxy- (3TMS) 1
ND RI:1577
Hypotaurine-3TMS 1
GLUTAMIC ACID,N,O,O-TMS (major) 1
L-(-)-Phenylalanine-2TMS 1
N-ACETYL-L-ASPARTIC ACID O,O,O-TMS 1
ASPARAGINE,N,N,O-TMS (major) 1
Taurine-3TMS 1
GLYCEROL-2-PHOSPHATE-4TMS 1
2-AMINO-ADIPIC ACID, N,O,O-TMS 2
Glucose, 1,6-anhydro, beta-D- (3TMS) 23
OROTIC ACID-3TMS (low score!)
GLYCEROL-3-PHOSPHATE-4TMS 1
GLUTAMINE,N,N,O-TMS_1 (major)
O-PHOSPHOETANOLAMINE, N,N,O,O-TMS 1
Glyceric acid-2-phosphate, DL- (4TMS) 1
Glyceric acid-3-phosphate (4TMS) 2
ORNITHINE,N,N,N,O-TMS_2 (major) 1
Uridine 5'-diphospho-N-acetylglucosamine-nTMS 1
ND RI:1865
ADENINE-2TMS 1
HISTIDINE, N,N,O-TMS 1
LYSINE,N,N,N,O-TMS_2 (major) 1
Hexadecanoic acid methyl ester, n- 1
TYROSINE,N,O,O-TMS 1
PANTOTHENIC ACID-O,O,O-3TMS 1
cytidine-5'-monophosphate (maybe?)
GLUCONIC ACID 6TMS 3
CYSTATHIONINE,N,N,O,O-TMS 1
TRYPTOPHAN,N,N,O-TMS 1
OCTADECANOIC ACID-TMS 1
SPERMIDINE,N,N,N,N,N-TMS (major) 1
FRUCTOSE-1-PHOSPHATE-MEOX 6TMS 2
Inositol-1-phosphate, myo- (7TMS) 1
ADENOSINE-N,O,O,O-TMS 1
Sucrose, D- (8TMS) 2
ARGININOSUCCINATE-TMS derivative 1
Guanosine 1
1-MONOSTEAROYLGLYCEROL-2TMS 3
S-Adenosyl-L-methionine 1
1-PALMITOYL-sn-GLYCERO-3-PHOSPHOCHOLINE-TMS 1
ADENOSINE-5-MONOPHOSPHATE-5TMS 1
ALPHA-TOCOPHEROL-TMS 1
CHOLESTEROL-TMS 1
Lathosterol-TMS 1
L-Valine 1
Leucine, DL- (2TMS) 2
ISOLEUCINE, N,O-TMS 1
THREONINE,N,O,O-TMS 1
Threitol, D- (4TMS) 1
Aldopentose mix 1 (XYLOSE/LYXOSE-MEOX 4TMS)
D-Xylulose 1
5-carbon sugar alcohol mix (XYLITOL-5TMS, RIBITOL-5TMS)
5-carbon sugar alcohol mix (ARABITOL-5TMS, RIBITOL-5TMS)
FUCOSE-MEOX 4TMS / RHAMNOSE-MEOX 4TMS
GLYCYLGLYCINE, N,N,N,O-TMS (major) 12
CITRIC ACID-4TMS 1
CITRULLINE-3TMS_2 (Arginine) 1
1,5-DIAMINOPENTANE, N,N,N,N-TMS (Cadaverine)
Ketohexose mix 1 (FRUCTOSE/SORBOSE/TAGATOSE/PSICOSE-MEOX 5TMS)
Ketohexose mix 2 (FRUCTOSE/SORBOSE/TAGATOSE/PSICOSE-MEOX 5TMS)
Aldohexose mix 1 (GALACTOSE/GULOSE/ALLOSE-MEOX 5TMS)
Aldohexose mix 2 (GLUCOSE/GALACTOSE/MANNOSE/IDOSE/ALTROSE-MEOX 5TMS)
Aldohexose mix 3 (GLUCOSE/GALACTOSE/MANNOSE/ALTROSE/TALOSE/GULOSE-MEOX 5TMS)
6-carbon sugar alcohol mix 1 (MANNITOL-6TMS, SORBITOL-6TMS, GALACTITOL-6TMS, IDITOL-6TMS)
some 6-carbon sugar alcohol mix (but not clean)
scyllo-Inositol-6TMS
myo-Inositol-6TMS
ND RI:2103
OCTADECENOIC ACID,-9-(Z)-TMS 1
ND RI:2262
FRUCTOSE-6-PHOSPHATE-MEOX 6TMS 2
GLUCOSE-6-PHOSPHATE-MEOX-6TMS_1 (major) 1
INOSINE-4TMS
LACTOSE-MEOX 8TMS (major)
LACTOSE-MEOX 8TMS
MALTOSE-MEOX 8TMS_1 (major) 1
TREHALOSE-8TMS 1
TURANOSE MEOX 8TMS
Mix of MELIBIOSE/ISOMALTOSE-MEOX 8TMS
Monomethylphosphate (2TMS)
1-AMINOCYCLOPROPANE CARBOXYLIC ACID-2TMS
Pyrazine
Piperidin-2-one, 3-amino- (2TMS) (maybe?)
gamma-Aminobutyric acid (GABA)
Pyrophosphate (4TMS)
glucose-1-phosphate
Hypoxanthine
cysteine-glycine
ND RI:2318 (contains FA tail)
Uridine (4TMS)
SPHINGOSINE-N,O,O-TMS
ND RI:2590 (contains phenyl)

## Sheet: PC3 vs PC3 KO
MetaboName
PYRUVIC ACID MEOX TMS 3
LACTIC ACID, O,O-TMS_1 (major) 1
Alanine (2TMS) 1
Dihydrouracil 1
ND RI:1167
ND RI:1190
3-Hydroxyisovaleric acid-nTMS 1
pyrophosphate 12
UREA-2TMS (major) 2
Phosphoric acid (3TMS)
PROLINE,N,O-TMS 1
GLYCINE,N,N,O-TMS (major) 1
SUCCINIC ACID 2TMS 1
Fumaric acid-2TMS 1
SERINE,N,O,O-TMS 1
BETA-ALANINE, N,N,O-TMS (major) 1
Aminomalonic acid, tris(trimethylsilyl)- 1
Malic acid, 2-methyl-, DL- (3TMS) 2
Nicotinamide (2TMS) 1
Asparagine [-H2O] (2TMS) 1
N-Acetyl-L-serine (2TMS) 3
PYROGLUTAMIC ACID,N,O-TMS 1
METHIONINE, N,O-TMS 1
ASPARTIC ACID,N,N,O-TMS 1
CREATININE-3TMS_1 1
CYSTEINE,N,O,S-TMS 1
Glutaric acid, 2-hydroxy- (3TMS) 1
ND RI:1577
Hypotaurine-3TMS 1
GLUTAMIC ACID,N,O,O-TMS (major) 1
L-(-)-Phenylalanine-2TMS 1
N-ACETYL-L-ASPARTIC ACID O,O,O-TMS 1
ASPARAGINE,N,N,O-TMS (major) 1
Taurine-3TMS 1
GLYCEROL-2-PHOSPHATE-4TMS 1
2-AMINO-ADIPIC ACID, N,O,O-TMS 2
Glucose, 1,6-anhydro, beta-D- (3TMS) 23
OROTIC ACID-3TMS (low score!)
GLYCEROL-3-PHOSPHATE-4TMS 1
GLUTAMINE,N,N,O-TMS_1 (major)
O-PHOSPHOETANOLAMINE, N,N,O,O-TMS 1
Glyceric acid-2-phosphate, DL- (4TMS) 1
Glyceric acid-3-phosphate (4TMS) 2
ORNITHINE,N,N,N,O-TMS_2 (major) 1
Uridine 5'-diphospho-N-acetylglucosamine-nTMS 1
ND RI:1865
ADENINE-2TMS 1
HISTIDINE, N,N,O-TMS 1
LYSINE,N,N,N,O-TMS_2 (major) 1
Hexadecanoic acid methyl ester, n- 1
TYROSINE,N,O,O-TMS 1
PANTOTHENIC ACID-O,O,O-3TMS 1
cytidine-5'-monophosphate (maybe?)
GLUCONIC ACID 6TMS 3
CYSTATHIONINE,N,N,O,O-TMS 1
TRYPTOPHAN,N,N,O-TMS 1
OCTADECANOIC ACID-TMS 1
SPERMIDINE,N,N,N,N,N-TMS (major) 1
FRUCTOSE-1-PHOSPHATE-MEOX 6TMS 2
Inositol-1-phosphate, myo- (7TMS) 1
ADENOSINE-N,O,O,O-TMS 1
Sucrose, D- (8TMS) 2
ARGININOSUCCINATE-TMS derivative 1
Guanosine 1
1-MONOSTEAROYLGLYCEROL-2TMS 3
S-Adenosyl-L-methionine 1
1-PALMITOYL-sn-GLYCERO-3-PHOSPHOCHOLINE-TMS 1
ADENOSINE-5-MONOPHOSPHATE-5TMS 1
ALPHA-TOCOPHEROL-TMS 1
CHOLESTEROL-TMS 1
Lathosterol-TMS 1
L-Valine 1
Leucine, DL- (2TMS) 2
ISOLEUCINE, N,O-TMS 1
THREONINE,N,O,O-TMS 1
Threitol, D- (4TMS) 1
Aldopentose mix 1 (XYLOSE/LYXOSE-MEOX 4TMS)
D-Xylulose 1
5-carbon sugar alcohol mix (XYLITOL-5TMS, RIBITOL-5TMS)
5-carbon sugar alcohol mix (ARABITOL-5TMS, RIBITOL-5TMS)
FUCOSE-MEOX 4TMS / RHAMNOSE-MEOX 4TMS
GLYCYLGLYCINE, N,N,N,O-TMS (major) 12
CITRIC ACID-4TMS 1
CITRULLINE-3TMS_2 (Arginine) 1
1,5-DIAMINOPENTANE, N,N,N,N-TMS (Cadaverine)
Ketohexose mix 1 (FRUCTOSE/SORBOSE/TAGATOSE/PSICOSE-MEOX 5TMS)
Ketohexose mix 2 (FRUCTOSE/SORBOSE/TAGATOSE/PSICOSE-MEOX 5TMS)
Aldohexose mix 1 (GALACTOSE/GULOSE/ALLOSE-MEOX 5TMS)
Aldohexose mix 2 (GLUCOSE/GALACTOSE/MANNOSE/IDOSE/ALTROSE-MEOX 5TMS)
Aldohexose mix 3 (GLUCOSE/GALACTOSE/MANNOSE/ALTROSE/TALOSE/GULOSE-MEOX 5TMS)
6-carbon sugar alcohol mix 1 (MANNITOL-6TMS, SORBITOL-6TMS, GALACTITOL-6TMS, IDITOL-6TMS)
some 6-carbon sugar alcohol mix (but not clean)
scyllo-Inositol-6TMS
myo-Inositol-6TMS
ND RI:2103
OCTADECENOIC ACID,-9-(Z)-TMS 1
ND RI:2262
FRUCTOSE-6-PHOSPHATE-MEOX 6TMS 2
GLUCOSE-6-PHOSPHATE-MEOX-6TMS_1 (major) 1
INOSINE-4TMS
LACTOSE-MEOX 8TMS (major)
LACTOSE-MEOX 8TMS
MALTOSE-MEOX 8TMS_1 (major) 1
TREHALOSE-8TMS 1
TURANOSE MEOX 8TMS
Mix of MELIBIOSE/ISOMALTOSE-MEOX 8TMS
Monomethylphosphate (2TMS)
1-AMINOCYCLOPROPANE CARBOXYLIC ACID-2TMS
Pyrazine
Piperidin-2-one, 3-amino- (2TMS) (maybe?)
gamma-Aminobutyric acid (GABA)
Pyrophosphate (4TMS)
glucose-1-phosphate
Hypoxanthine
cysteine-glycine
ND RI:2318 (contains FA tail)
Uridine (4TMS)
SPHINGOSINE-N,O,O-TMS
ND RI:2590 (contains phenyl)
