# Supplementary material for: LAPTM4B counteracts ferroptosis via suppressing the ubiquitin-proteasome degradation of SLC7A11 in non-small cell lung cancer
Source: Cell Death Dis. 2024 Jun 20;15(6):436. doi: 10.1038/s41419-024-06836-x (PMC11190201; doi:10.1038/s41419-024-06836-x)
Supplement: Supplementary file 5 — Supplementary Table S4 [file 41419_2024_6836_MOESM5_ESM.xlsx]

## Sheet: Venny Plot (A431, Hela, PC3)
Names	total	elements
A431 Hela PC3	3	GLYCINE,N,N,O-TMS (major) 1
		GLUTAMINE,N,N,O-TMS_1 (major)
		CITRIC ACID-4TMS 1
Hela PC3	4	pyrophosphate 12
		LYSINE,N,N,N,O-TMS_2 (major) 1
		THREONINE,N,O,O-TMS 1
		CYSTATHIONINE,N,N,O,O-TMS 1
A431 PC3	3	Malic acid, 2-methyl-, DL- (3TMS) 2
		Hypoxanthine
		INOSINE-4TMS
A431 Hela	4	Dihydrouracil 1
		PYROGLUTAMIC ACID,N,O-TMS 1
		Taurine-3TMS 1
		CHOLESTEROL-TMS 1
PC3	11	Uridine 5'-diphospho-N-acetylglucosamine-nTMS 1
		L-Valine 1
		Pyrophosphate (4TMS)
		ISOLEUCINE, N,O-TMS 1
		TRYPTOPHAN,N,N,O-TMS 1
		GLYCEROL-2-PHOSPHATE-4TMS 1
		scyllo-Inositol-6TMS
		TYROSINE,N,O,O-TMS 1
		L-(-)-Phenylalanine-2TMS 1
		Leucine, DL- (2TMS) 2
		ADENOSINE-5-MONOPHOSPHATE-5TMS 1
Hela	6	Ketohexose mix 2 (FRUCTOSE/SORBOSE/TAGATOSE/PSICOSE-MEOX 5TMS)
		GLYCEROL-3-PHOSPHATE-4TMS 1
		ND RI:1865
		6-carbon sugar alcohol mix 1 (MANNITOL-6TMS, SORBITOL-6TMS, GALACTITOL-6TMS, IDITOL-6TMS)
		LACTIC ACID, O,O-TMS_1 (major) 1
		Ketohexose mix 1 (FRUCTOSE/SORBOSE/TAGATOSE/PSICOSE-MEOX 5TMS)
A431	8	GLUTAMIC ACID,N,O,O-TMS (major) 1
		Phosphoric acid (3TMS)
		Uridine (4TMS)
		Inositol-1-phosphate, myo- (7TMS) 1
		OCTADECENOIC ACID,-9-(Z)-TMS 1
		1-AMINOCYCLOPROPANE CARBOXYLIC ACID-2TMS
		ASPARTIC ACID,N,N,O-TMS 1
		myo-Inositol-6TMS

## Sheet: Venny Plot (A431, A431 KO)
Names	total	elements
VIP>=1 down test	5	Malic acid, 2-methyl-, DL- (3TMS) 2
		GLUTAMINE,N,N,O-TMS_1 (major)
		Taurine-3TMS 1
		CITRIC ACID-4TMS 1
		1-AMINOCYCLOPROPANE CARBOXYLIC ACID-2TMS
VIP>=1 test up	13	Dihydrouracil 1
		PYROGLUTAMIC ACID,N,O-TMS 1
		GLYCINE,N,N,O-TMS (major) 1
		Uridine (4TMS)
		OCTADECENOIC ACID,-9-(Z)-TMS 1
		CHOLESTEROL-TMS 1
		ASPARTIC ACID,N,N,O-TMS 1
		Phosphoric acid (3TMS)
		GLUTAMIC ACID,N,O,O-TMS (major) 1
		Hypoxanthine
		Inositol-1-phosphate, myo- (7TMS) 1
		INOSINE-4TMS
		myo-Inositol-6TMS
VIP>=1 down	3	pyrophosphate 12
		Alanine (2TMS) 1
		PROLINE,N,O-TMS 1
down test	22	Pyrophosphate (4TMS)
		TYROSINE,N,O,O-TMS 1
		Asparagine [-H2O] (2TMS) 1
		SERINE,N,O,O-TMS 1
		L-(-)-Phenylalanine-2TMS 1
		METHIONINE, N,O-TMS 1
		N-Acetyl-L-serine (2TMS) 3
		Uridine 5'-diphospho-N-acetylglucosamine-nTMS 1
		L-Valine 1
		Threitol, D- (4TMS) 1
		LACTOSE-MEOX 8TMS
		LYSINE,N,N,N,O-TMS_2 (major) 1
		TRYPTOPHAN,N,N,O-TMS 1
		GLYCYLGLYCINE, N,N,N,O-TMS (major) 12
		Pyrazine
		PANTOTHENIC ACID-O,O,O-3TMS 1
		ND RI:2262
		some 6-carbon sugar alcohol mix (but not clean)
		CYSTATHIONINE,N,N,O,O-TMS 1
		ND RI:2590 (contains phenyl)
		UREA-2TMS (major) 2
		GLUCONIC ACID 6TMS 3
test up	16	Aldohexose mix 1 (GALACTOSE/GULOSE/ALLOSE-MEOX 5TMS)
		Aldohexose mix 3 (GLUCOSE/GALACTOSE/MANNOSE/ALTROSE/TALOSE/GULOSE-MEOX 5TMS)
		GLYCEROL-3-PHOSPHATE-4TMS 1
		FUCOSE-MEOX 4TMS / RHAMNOSE-MEOX 4TMS
		Aldopentose mix 1 (XYLOSE/LYXOSE-MEOX 4TMS)
		Guanosine 1
		OCTADECANOIC ACID-TMS 1
		ND RI:1190
		SPHINGOSINE-N,O,O-TMS
		3-Hydroxyisovaleric acid-nTMS 1
		Ketohexose mix 2 (FRUCTOSE/SORBOSE/TAGATOSE/PSICOSE-MEOX 5TMS)
		ND RI:2103
		ADENOSINE-N,O,O,O-TMS 1
		Ketohexose mix 1 (FRUCTOSE/SORBOSE/TAGATOSE/PSICOSE-MEOX 5TMS)
		Sucrose, D- (8TMS) 2
		1-MONOSTEAROYLGLYCEROL-2TMS 3
down	35	HISTIDINE, N,N,O-TMS 1
		PYRUVIC ACID MEOX TMS 3
		S-Adenosyl-L-methionine 1
		ISOLEUCINE, N,O-TMS 1
		1-PALMITOYL-sn-GLYCERO-3-PHOSPHOCHOLINE-TMS 1
		ARGININOSUCCINATE-TMS derivative 1
		ND RI:1577
		LACTOSE-MEOX 8TMS (major)
		glucose-1-phosphate
		LACTIC ACID, O,O-TMS_1 (major) 1
		CYSTEINE,N,O,S-TMS 1
		ASPARAGINE,N,N,O-TMS (major) 1
		Leucine, DL- (2TMS) 2
		2-AMINO-ADIPIC ACID, N,O,O-TMS 2
		SPERMIDINE,N,N,N,N,N-TMS (major) 1
		MALTOSE-MEOX 8TMS_1 (major) 1
		FRUCTOSE-1-PHOSPHATE-MEOX 6TMS 2
		ADENINE-2TMS 1
		TURANOSE MEOX 8TMS
		SUCCINIC ACID 2TMS 1
		Piperidin-2-one, 3-amino- (2TMS) (maybe?)
		O-PHOSPHOETANOLAMINE, N,N,O,O-TMS 1
		Nicotinamide (2TMS) 1
		N-ACETYL-L-ASPARTIC ACID O,O,O-TMS 1
		OROTIC ACID-3TMS (low score!)
		Aminomalonic acid, tris(trimethylsilyl)- 1
		ORNITHINE,N,N,N,O-TMS_2 (major) 1
		FRUCTOSE-6-PHOSPHATE-MEOX 6TMS 2
		THREONINE,N,O,O-TMS 1
		Glucose, 1,6-anhydro, beta-D- (3TMS) 23
		ADENOSINE-5-MONOPHOSPHATE-5TMS 1
		5-carbon sugar alcohol mix (XYLITOL-5TMS, RIBITOL-5TMS)
		Fumaric acid-2TMS 1
		ND RI:1167
		cysteine-glycine
up	24	Monomethylphosphate (2TMS)
		Glyceric acid-2-phosphate, DL- (4TMS) 1
		CITRULLINE-3TMS_2 (Arginine) 1
		BETA-ALANINE, N,N,O-TMS (major) 1
		Aldohexose mix 2 (GLUCOSE/GALACTOSE/MANNOSE/IDOSE/ALTROSE-MEOX 5TMS)
		cytidine-5'-monophosphate (maybe?)
		GLYCEROL-2-PHOSPHATE-4TMS 1
		5-carbon sugar alcohol mix (ARABITOL-5TMS, RIBITOL-5TMS)
		D-Xylulose 1
		Hexadecanoic acid methyl ester, n- 1
		scyllo-Inositol-6TMS
		6-carbon sugar alcohol mix 1 (MANNITOL-6TMS, SORBITOL-6TMS, GALACTITOL-6TMS, IDITOL-6TMS)
		Hypotaurine-3TMS 1
		GLUCOSE-6-PHOSPHATE-MEOX-6TMS_1 (major) 1
		TREHALOSE-8TMS 1
		gamma-Aminobutyric acid (GABA)
		Mix of MELIBIOSE/ISOMALTOSE-MEOX 8TMS
		ALPHA-TOCOPHEROL-TMS 1
		Glyceric acid-3-phosphate (4TMS) 2
		CREATININE-3TMS_1 1
		1,5-DIAMINOPENTANE, N,N,N,N-TMS (Cadaverine)
		Lathosterol-TMS 1
		ND RI:2318 (contains FA tail)
		Glutaric acid, 2-hydroxy- (3TMS) 1

## Sheet: Venny Plot (Hela, Hela KO)
Names	total	elements
VIP>=1 down test	2	Taurine-3TMS 1
		CYSTATHIONINE,N,N,O,O-TMS 1
VIP>=1 test up	15	Dihydrouracil 1
		pyrophosphate 12
		PYROGLUTAMIC ACID,N,O-TMS 1
		GLYCEROL-3-PHOSPHATE-4TMS 1
		GLYCINE,N,N,O-TMS (major) 1
		GLUTAMINE,N,N,O-TMS_1 (major)
		6-carbon sugar alcohol mix 1 (MANNITOL-6TMS, SORBITOL-6TMS, GALACTITOL-6TMS, IDITOL-6TMS)
		LACTIC ACID, O,O-TMS_1 (major) 1
		CHOLESTEROL-TMS 1
		Ketohexose mix 2 (FRUCTOSE/SORBOSE/TAGATOSE/PSICOSE-MEOX 5TMS)
		ND RI:1865
		LYSINE,N,N,N,O-TMS_2 (major) 1
		CITRIC ACID-4TMS 1
		Ketohexose mix 1 (FRUCTOSE/SORBOSE/TAGATOSE/PSICOSE-MEOX 5TMS)
		THREONINE,N,O,O-TMS 1
VIP>=1 down	1	Sucrose, D- (8TMS) 2
down test	8	HISTIDINE, N,N,O-TMS 1
		Asparagine [-H2O] (2TMS) 1
		METHIONINE, N,O-TMS 1
		Alanine (2TMS) 1
		3-Hydroxyisovaleric acid-nTMS 1
		Hypoxanthine
		Nicotinamide (2TMS) 1
		ADENOSINE-5-MONOPHOSPHATE-5TMS 1
test up	26	Monomethylphosphate (2TMS)
		Aldohexose mix 3 (GLUCOSE/GALACTOSE/MANNOSE/ALTROSE/TALOSE/GULOSE-MEOX 5TMS)
		Glyceric acid-2-phosphate, DL- (4TMS) 1
		CITRULLINE-3TMS_2 (Arginine) 1
		1-PALMITOYL-sn-GLYCERO-3-PHOSPHOCHOLINE-TMS 1
		ARGININOSUCCINATE-TMS derivative 1
		Hexadecanoic acid methyl ester, n- 1
		scyllo-Inositol-6TMS
		LACTOSE-MEOX 8TMS (major)
		OCTADECENOIC ACID,-9-(Z)-TMS 1
		OCTADECANOIC ACID-TMS 1
		GLUCOSE-6-PHOSPHATE-MEOX-6TMS_1 (major) 1
		Uridine 5'-diphospho-N-acetylglucosamine-nTMS 1
		FRUCTOSE-1-PHOSPHATE-MEOX 6TMS 2
		ADENINE-2TMS 1
		GLUTAMIC ACID,N,O,O-TMS (major) 1
		Threitol, D- (4TMS) 1
		ND RI:2103
		Piperidin-2-one, 3-amino- (2TMS) (maybe?)
		N-ACETYL-L-ASPARTIC ACID O,O,O-TMS 1
		Inositol-1-phosphate, myo- (7TMS) 1
		ND RI:2262
		some 6-carbon sugar alcohol mix (but not clean)
		Lathosterol-TMS 1
		1-AMINOCYCLOPROPANE CARBOXYLIC ACID-2TMS
		myo-Inositol-6TMS
down	26	FUCOSE-MEOX 4TMS / RHAMNOSE-MEOX 4TMS
		Malic acid, 2-methyl-, DL- (3TMS) 2
		BETA-ALANINE, N,N,O-TMS (major) 1
		5-carbon sugar alcohol mix (ARABITOL-5TMS, RIBITOL-5TMS)
		D-Xylulose 1
		Uridine (4TMS)
		TYROSINE,N,O,O-TMS 1
		L-(-)-Phenylalanine-2TMS 1
		ASPARAGINE,N,N,O-TMS (major) 1
		TREHALOSE-8TMS 1
		ASPARTIC ACID,N,N,O-TMS 1
		gamma-Aminobutyric acid (GABA)
		N-Acetyl-L-serine (2TMS) 3
		MALTOSE-MEOX 8TMS_1 (major) 1
		L-Valine 1
		ADENOSINE-N,O,O,O-TMS 1
		PROLINE,N,O-TMS 1
		TRYPTOPHAN,N,N,O-TMS 1
		O-PHOSPHOETANOLAMINE, N,N,O,O-TMS 1
		Pyrazine
		PANTOTHENIC ACID-O,O,O-3TMS 1
		1,5-DIAMINOPENTANE, N,N,N,N-TMS (Cadaverine)
		INOSINE-4TMS
		Glutaric acid, 2-hydroxy- (3TMS) 1
		UREA-2TMS (major) 2
		cysteine-glycine
up	41	Aldohexose mix 1 (GALACTOSE/GULOSE/ALLOSE-MEOX 5TMS)
		Pyrophosphate (4TMS)
		PYRUVIC ACID MEOX TMS 3
		Aldopentose mix 1 (XYLOSE/LYXOSE-MEOX 4TMS)
		S-Adenosyl-L-methionine 1
		ISOLEUCINE, N,O-TMS 1
		Aldohexose mix 2 (GLUCOSE/GALACTOSE/MANNOSE/IDOSE/ALTROSE-MEOX 5TMS)
		cytidine-5'-monophosphate (maybe?)
		GLYCEROL-2-PHOSPHATE-4TMS 1
		ND RI:1577
		glucose-1-phosphate
		CYSTEINE,N,O,S-TMS 1
		Guanosine 1
		ND RI:1190
		Hypotaurine-3TMS 1
		SERINE,N,O,O-TMS 1
		Leucine, DL- (2TMS) 2
		2-AMINO-ADIPIC ACID, N,O,O-TMS 2
		SPERMIDINE,N,N,N,N,N-TMS (major) 1
		SPHINGOSINE-N,O,O-TMS
		Phosphoric acid (3TMS)
		TURANOSE MEOX 8TMS
		LACTOSE-MEOX 8TMS
		Mix of MELIBIOSE/ISOMALTOSE-MEOX 8TMS
		SUCCINIC ACID 2TMS 1
		ALPHA-TOCOPHEROL-TMS 1
		OROTIC ACID-3TMS (low score!)
		Glyceric acid-3-phosphate (4TMS) 2
		Aminomalonic acid, tris(trimethylsilyl)- 1
		GLYCYLGLYCINE, N,N,N,O-TMS (major) 12
		ORNITHINE,N,N,N,O-TMS_2 (major) 1
		FRUCTOSE-6-PHOSPHATE-MEOX 6TMS 2
		CREATININE-3TMS_1 1
		1-MONOSTEAROYLGLYCEROL-2TMS 3
		Glucose, 1,6-anhydro, beta-D- (3TMS) 23
		5-carbon sugar alcohol mix (XYLITOL-5TMS, RIBITOL-5TMS)
		ND RI:2318 (contains FA tail)
		ND RI:2590 (contains phenyl)
		Fumaric acid-2TMS 1
		ND RI:1167
		GLUCONIC ACID 6TMS 3

## Sheet: Venny Plot (PC3, PC3 KO)
Names	total	elements
VIP>=1 down test	6	scyllo-Inositol-6TMS
		Uridine 5'-diphospho-N-acetylglucosamine-nTMS 1
		Hypoxanthine
		CYSTATHIONINE,N,N,O,O-TMS 1
		INOSINE-4TMS
		ADENOSINE-5-MONOPHOSPHATE-5TMS 1
VIP>=1 test up	15	pyrophosphate 12
		Pyrophosphate (4TMS)
		GLYCINE,N,N,O-TMS (major) 1
		Malic acid, 2-methyl-, DL- (3TMS) 2
		ISOLEUCINE, N,O-TMS 1
		GLUTAMINE,N,N,O-TMS_1 (major)
		GLYCEROL-2-PHOSPHATE-4TMS 1
		TYROSINE,N,O,O-TMS 1
		L-(-)-Phenylalanine-2TMS 1
		Leucine, DL- (2TMS) 2
		L-Valine 1
		LYSINE,N,N,N,O-TMS_2 (major) 1
		TRYPTOPHAN,N,N,O-TMS 1
		CITRIC ACID-4TMS 1
		THREONINE,N,O,O-TMS 1
VIP>=1 down	1	Taurine-3TMS 1
VIP>=1 up	4	PYROGLUTAMIC ACID,N,O-TMS 1
		LACTIC ACID, O,O-TMS_1 (major) 1
		GLUTAMIC ACID,N,O,O-TMS (major) 1
		PROLINE,N,O-TMS 1
down test	7	Aldohexose mix 1 (GALACTOSE/GULOSE/ALLOSE-MEOX 5TMS)
		Aldohexose mix 2 (GLUCOSE/GALACTOSE/MANNOSE/IDOSE/ALTROSE-MEOX 5TMS)
		6-carbon sugar alcohol mix 1 (MANNITOL-6TMS, SORBITOL-6TMS, GALACTITOL-6TMS, IDITOL-6TMS)
		Guanosine 1
		ND RI:2103
		N-ACETYL-L-ASPARTIC ACID O,O,O-TMS 1
		PANTOTHENIC ACID-O,O,O-3TMS 1
test up	26	Monomethylphosphate (2TMS)
		HISTIDINE, N,N,O-TMS 1
		GLYCEROL-3-PHOSPHATE-4TMS 1
		CITRULLINE-3TMS_2 (Arginine) 1
		ND RI:1577
		Hexadecanoic acid methyl ester, n- 1
		glucose-1-phosphate
		Asparagine [-H2O] (2TMS) 1
		CYSTEINE,N,O,S-TMS 1
		METHIONINE, N,O-TMS 1
		2-AMINO-ADIPIC ACID, N,O,O-TMS 2
		MALTOSE-MEOX 8TMS_1 (major) 1
		3-Hydroxyisovaleric acid-nTMS 1
		Ketohexose mix 2 (FRUCTOSE/SORBOSE/TAGATOSE/PSICOSE-MEOX 5TMS)
		ALPHA-TOCOPHEROL-TMS 1
		Piperidin-2-one, 3-amino- (2TMS) (maybe?)
		O-PHOSPHOETANOLAMINE, N,N,O,O-TMS 1
		OROTIC ACID-3TMS (low score!)
		Aminomalonic acid, tris(trimethylsilyl)- 1
		ORNITHINE,N,N,N,O-TMS_2 (major) 1
		GLYCYLGLYCINE, N,N,N,O-TMS (major) 12
		1,5-DIAMINOPENTANE, N,N,N,N-TMS (Cadaverine)
		some 6-carbon sugar alcohol mix (but not clean)
		5-carbon sugar alcohol mix (XYLITOL-5TMS, RIBITOL-5TMS)
		ND RI:2590 (contains phenyl)
		ND RI:1167
down	23	Aldohexose mix 3 (GLUCOSE/GALACTOSE/MANNOSE/ALTROSE/TALOSE/GULOSE-MEOX 5TMS)
		Aldopentose mix 1 (XYLOSE/LYXOSE-MEOX 4TMS)
		S-Adenosyl-L-methionine 1
		BETA-ALANINE, N,N,O-TMS (major) 1
		D-Xylulose 1
		Uridine (4TMS)
		Hypotaurine-3TMS 1
		ASPARAGINE,N,N,O-TMS (major) 1
		GLUCOSE-6-PHOSPHATE-MEOX-6TMS_1 (major) 1
		ASPARTIC ACID,N,N,O-TMS 1
		SPHINGOSINE-N,O,O-TMS
		FRUCTOSE-1-PHOSPHATE-MEOX 6TMS 2
		TURANOSE MEOX 8TMS
		LACTOSE-MEOX 8TMS
		Mix of MELIBIOSE/ISOMALTOSE-MEOX 8TMS
		SUCCINIC ACID 2TMS 1
		Nicotinamide (2TMS) 1
		Ketohexose mix 1 (FRUCTOSE/SORBOSE/TAGATOSE/PSICOSE-MEOX 5TMS)
		Pyrazine
		ND RI:2262
		Lathosterol-TMS 1
		GLUCONIC ACID 6TMS 3
		myo-Inositol-6TMS
up	36	Dihydrouracil 1
		Glyceric acid-2-phosphate, DL- (4TMS) 1
		PYRUVIC ACID MEOX TMS 3
		FUCOSE-MEOX 4TMS / RHAMNOSE-MEOX 4TMS
		1-PALMITOYL-sn-GLYCERO-3-PHOSPHOCHOLINE-TMS 1
		ARGININOSUCCINATE-TMS derivative 1
		cytidine-5'-monophosphate (maybe?)
		5-carbon sugar alcohol mix (ARABITOL-5TMS, RIBITOL-5TMS)
		LACTOSE-MEOX 8TMS (major)
		OCTADECENOIC ACID,-9-(Z)-TMS 1
		OCTADECANOIC ACID-TMS 1
		ND RI:1190
		SERINE,N,O,O-TMS 1
		CHOLESTEROL-TMS 1
		TREHALOSE-8TMS 1
		SPERMIDINE,N,N,N,N,N-TMS (major) 1
		gamma-Aminobutyric acid (GABA)
		N-Acetyl-L-serine (2TMS) 3
		Alanine (2TMS) 1
		ADENINE-2TMS 1
		Phosphoric acid (3TMS)
		Threitol, D- (4TMS) 1
		ADENOSINE-N,O,O,O-TMS 1
		Glyceric acid-3-phosphate (4TMS) 2
		Inositol-1-phosphate, myo- (7TMS) 1
		Sucrose, D- (8TMS) 2
		FRUCTOSE-6-PHOSPHATE-MEOX 6TMS 2
		CREATININE-3TMS_1 1
		1-MONOSTEAROYLGLYCEROL-2TMS 3
		Glucose, 1,6-anhydro, beta-D- (3TMS) 23
		1-AMINOCYCLOPROPANE CARBOXYLIC ACID-2TMS
		ND RI:2318 (contains FA tail)
		Fumaric acid-2TMS 1
		Glutaric acid, 2-hydroxy- (3TMS) 1
		UREA-2TMS (major) 2
		cysteine-glycine
